# Supplementary material for: Global analyses of mRNA translational control during early Drosophila embryogenesis
Source: Genome Biol. 2007 Apr 22;8(4):R63. doi: 10.1186/gb-2007-8-4-r63 (PMC1896012; doi:10.1186/gb-2007-8-4-r63)
Supplement: Additional data file 1 — Genes that were classified by Logit into the preferentially translated group and the preferentially untranslated group at each development stage [file gb-2007-8-4-r63-S1.xls]

## Sheet: 02Act
1622895_at	CG32075	CG32075-RA	FBgn0052075
1622907_at	CG30120	CG5189-RA	FBgn0034350
1622979_a_at	CG7188	CG7188-RB	FBgn0035871
1622999_at	2006-09-01	CG1403-RA	FBgn0011710
1623037_a_at	CG5594	CG5594-RA	FBgn0025698
1623053_a_at	CG5174	CG5174-RJ	FBgn0034345
1623081_at	NA	CG3776-RA	---
1623090_at	CG30390	CG30390-RA	FBgn0050390
1623100_at	Aac11	CG6582-RA	FBgn0027885
1623106_s_at	CtBP	CG7583-RA	FBgn0020496
1623108_at	geminin	CG3183-RA	FBgn0033081
1623182_at	mRpL51	CG13098-RA	FBgn0032053
1623239_at	prod	CG18608-RA	FBgn0014269
1623256_at	GstE1	CG5164-RA	FBgn0034335
1623257_a_at	NA	CG17665-RA	FBgn0039997
1623271_a_at	janA	CG7933-RA	FBgn0001280
1623285_at	CG1637	CG1637-RC	FBgn0030245
1623296_at	CG32625	CG32625-RA	FBgn0052625
1623339_at	CG7498	CG7498-RA	FBgn0040833
1623353_at	abs	CG14637-RA	FBgn0015331
1623370_at	wek	CG4148-RA	FBgn0001990
1623387_at	Bap55	CG6546-RA	---
1623391_at	sisA	CG1641-RA	FBgn0003411
1623401_a_at	CG8092	CG8092-RB	FBgn0033998
1623426_at	CG31633	CG31633-RA	FBgn0051633
1623432_s_at	plexB	CG32010-RA	FBgn0025740
1623551_at	CG18081	CG18081-RA	FBgn0036537
1623571_a_at	CG9328	CG9328-RB	FBgn0032886
1623599_at	boca	CG30498-RA	FBgn0004132
1623645_a_at	RhoGAP5A	CG3208-RB	FBgn0029778
1623673_at	CG10435	CG10435-RA	FBgn0037539
1623696_at	CG15634	CG15634-RA	FBgn0031621
1623722_at	nonA-l	CG10328-RA	FBgn0015520
1623728_at	CG13689	CG13689-RA	FBgn0031270
1623762_at	key	CG16910-RA	FBgn0041205
1623816_s_at	CG1943	CG1943-RA	FBgn0037468
1623821_at	CG12011	CG12011-RA	FBgn0035257
1623826_at	CHIP	CG5203-RA	FBgn0027052
1623837_at	Pez	CG9493-RA	FBgn0031799
1623849_s_at	CG6726	CG6726-RB	FBgn0039049
1623875_at	CG3434	CG3434-RA	FBgn0036000
1623887_at	CG12367	CG12367-RA	FBgn0033686
1623891_at	CSN7	CG2038-RA	---
1623892_at	Bsg25A	CG12205-RA	FBgn0000227
1623900_a_at	CG14935	CG14935-RA	FBgn0032382
1623950_s_at	Ama	CG2198-RB	FBgn0000071
1623998_at	CG10565	CG10565-RA	FBgn0037051
1624021_a_at	dlg1	CG1725-RD	FBgn0001624
1624030_at	rnh1	CG8729-RA	FBgn0023171
1624032_at	CG3887	CG3887-RA	FBgn0031670
1624065_at	sqh	CG3595-RA	FBgn0003514
1624113_at	CG7845	CG7845-RA	FBgn0033059
1624142_a_at	l(2)s5379	CG7085-RC	---
1624160_at	CG11329	CG11329-RA	FBgn0031848
1624176_at	CG10590	CG10590-RA	FBgn0035622
1624225_at	danr	CG13651-RA	FBgn0039283
1624230_s_at	Ubi-p63E	CG11624-RA	FBgn0003943
1624231_s_at	Arf79F	CG8385-RB	FBgn0010348
1624271_at	CG11808	CG11808-RA	FBgn0034000
1624291_at	CG6685	CG6685-RA	FBgn0036062
1624328_a_at	2006-09-01	CG1403-RB	FBgn0011710
1624354_at	not	CG4166-RA	FBgn0013717
1624380_at	CG1359	CG1359-RA	FBgn0039753
1624390_a_at	thoc7	CG17143-RB	FBgn0035110
1624400_a_at	cdc2rk	CG1362-RA	FBgn0013435
1624407_s_at	lin19	CG1877-RC	FBgn0015509
1624463_s_at	pr-set7	CG3307-RC	---
1624471_s_at	Act42A	CG12051-RA	FBgn0000043
1624488_a_at	CG17734	CG17734-RA	FBgn0037890
1624513_at	CG33228	CG4806-RA	FBgn0035048
1624547_s_at	B52	CG10851-RD	FBgn0004587
1624550_at	Trf	CG7562-RA	FBgn0010287
1624580_at	CG9362	CG9362-RA	FBgn0037696
1624603_at	CG10754	CG10754-RA	FBgn0036314
1624607_at	NA	HDC04748	---
1624613_at	CG5986	CG5986-RA	FBgn0043455
1624618_at	chrw	CG3870-RA	FBgn0015372
1624627_s_at	NA	CG31137-RA	FBgn0039168
1624639_at	CG1420	CG1420-RA	FBgn0039626
1624664_at	snk	CG7996-RA	FBgn0003450
1624683_at	CG17680	CG17680-RA	---
1624685_at	NUCB1	CG32190-RA	FBgn0052190
1624693_at	Arf102F	CG11027-RA	FBgn0013749
1624705_a_at	fax	CG4609-RA	FBgn0014163
1624715_at	mtacp1	CG9160-RB	FBgn0011361
1624722_at	NA	HDC01963	---
1624765_at	mRpL36	CG18767-RA	FBgn0042112
1624790_at	Toll-6	CG7250-RA	FBgn0036494
1624813_s_at	CG34008	HDC14659	---
1624847_at	CG11985	CG11985-RA	FBgn0040534
1624848_at	Prp18	CG6011-RA	FBgn0027784
1624859_at	rpr	CG4319-RA	FBgn0011706
1624861_at	AlkB	ALKB-RA	---
1624863_a_at	CG8042	CG8042-RA	FBgn0027554
1624894_s_at	Pp2A-29B	CT32724	FBgn0005776
1624919_at	CG8525	CG8525-RA	FBgn0033735
1624931_at	cib	CG4944-RB	FBgn0026084
1624937_at	CG12288	CG12288-RA	FBgn0032620
1624997_s_at	2006-09-05	CG2916-RB	FBgn0026361
1625000_a_at	CG32441	CG32441-RB	FBgn0052441
1625006_at	CG1796	CG1796-RA	FBgn0030365
1625038_s_at	lok	CG10895-RA	FBgn0019686
1625055_at	Ost48	CG9022-RA	FBgn0014868
1625060_at	CG7974	CG7974-RA	FBgn0035254
1625112_at	Snr1	CG1064-RA	FBgn0011715
1625141_at	CG14715	CG14715-RA	FBgn0037930
1625146_a_at	RN-tre	CG8085-RA	FBgn0020620
1625175_s_at	CG7082	CG7082-RA	FBgn0031401
1625183_at	smi35A	CG4551-RA	FBgn0016930
1625196_a_at	CG14995	CG14995-RA	FBgn0035497
1625231_at	U2af38	CG3582-RA	FBgn0017457
1625273_at	sc	CG3827-RA	FBgn0004170
1625287_at	NA	CG40178-RC	---
1625290_at	NA	CG40218-RA	---
1625292_at	CG12200	CG12200-RA	FBgn0031018
1625352_s_at	Spt-I	CG4016-RB	FBgn0033800
1625373_at	CG6966	CG6966-RA	FBgn0038286
1625389_at	CG8209	CG8209-RA	FBgn0035830
1625433_at	NA	CG15848-RA	---
1625443_a_at	CG33054	CG33054-RA	FBgn0053054
1625466_at	CG2656	CG2656-RA	FBgn0037478
1625517_at	Max	CG9648-RA	FBgn0017578
1625544_s_at	par-1	S	---
1625549_at	CG5970	CG5970-RA	FBgn0033842
1625566_a_at	CG9293	CG9293-RB	FBgn0032516
1625588_s_at	CG6199	CG6199-RA	FBgn0036147
1625592_s_at	CG11307	CG11307-RA	FBgn0037106
1625603_at	CG13604	CG13604-RA	FBgn0039137
1625606_at	Ocho	CG3396-RA	FBgn0040296
1625617_at	Roc2	CG8998-RA	---
1625632_at	robl	CG10751-RA	FBgn0024196
1625644_at	CG2641	CG2641-RA	FBgn0037518
1625652_s_at	CG12428	CG12428-RB	FBgn0039543
1625655_at	CG3214	CG3214-RA	FBgn0031436
1625658_at	CG5181	CG5181-RA	FBgn0031909
1625714_a_at	CG30423	CG30423-RB	FBgn0050423
1625733_at	CG31142	CG31142-RA	FBgn0047114
1625793_at	Dref	CG5838-RA	FBgn0015664
1625801_s_at	skpA	CG16983-RA	FBgn0025637
1625845_s_at	D1	CG9745-RC	FBgn0000412
1625847_at	CG9034	CG9034-RA	FBgn0040931
1625862_x_at	NA	CG40178-RC	---
1625887_at	CG10732	CG10732-RA	FBgn0036365
1625897_s_at	NA	LD11162	---
1625943_at	RpS30	CG15697-RA	FBgn0038834
1625960_at	noc	CG4491-RA	FBgn0005771
1625962_at	RpII140	CG3180-RA	FBgn0003276
1625964_at	rec	CG31293-RA	FBgn0003227
1625988_a_at	Dys	CG31175-RA	FBgn0024242
1626027_at	Sr-CII	CG8856-RA	FBgn0020377
1626033_at	Atg9	CG3615-RA	FBgn0034110
1626046_s_at	CG6434	CG6434-RA	FBgn0036972
1626076_at	CG8149	CG8149-RA	FBgn0037700
1626125_at	gammaTub23C	CG3157-RA	FBgn0004176
1626144_at	CG7763	CG7763-RA	FBgn0040503
1626153_at	Su(var)3-9	CG6476-RA	FBgn0003600
1626163_s_at	Act5C	CG4027-RA	FBgn0000042
1626180_at	Gmer	CG3495-RA	FBgn0034794
1626190_a_at	CG10825	CG10825-RB	FBgn0038860
1626196_at	CaBP1	CG5809-RA	FBgn0025678
1626214_s_at	Eb1	CG40354-RA	FBgn0027066
1626220_at	CG3448	CG3448-RB	FBgn0035996
1626247_at	CG4785	CG4785-RA	FBgn0031314
1626248_at	CG18547	CG18547-RA	FBgn0037973
1626259_at	su(s)	CG6222-RA	FBgn0003575
1626264_at	CG9883	CG9883-RA	FBgn0031435
1626271_at	CG9634	CG9634-RA	FBgn0027528
1626276_at	CG7967	CG7967-RA	FBgn0035251
1626280_a_at	NA	CG32956-RE	FBgn0052956
1626325_a_at	CG7849	CG7849-RA	FBgn0033060
1626331_at	CG7712	CG7712-RA	FBgn0033570
1626337_at	Eap	CG3594-RA	FBgn0035063
1626360_at	CG4936	CG4936-RA	FBgn0038768
1626362_at	mio	CG7074-RA	FBgn0031399
1626364_at	CG13000	CG13000-RA	FBgn0030807
1626379_a_at	NA	CG17490-RD	FBgn0040009
1626417_at	NA	CG18140-RA	---
1626425_at	2006-09-02	CG4173-RA	FBgn0014029
1626448_at	Spt5	CG7626-RA	FBgn0040273
1626454_at	CycB3	CG5814-RA	FBgn0015625
1626502_s_at	bcd	CG40105-RA	FBgn0000166
1626513_at	MESR6	CG6818-RA	FBgn0036846
1626514_at	CG5013	CG5013-RA	FBgn0038396
1626522_at	Caf1	CG4236-RA	FBgn0015610
1626536_at	CG6776	CG6776-RA	FBgn0035904
1626561_at	CG7692	CG7692-RA	FBgn0036714
1626571_at	CG7942	CG7942-RA	FBgn0035838
1626654_a_at	CG11791	CG11791-RA	FBgn0039266
1626655_at	bnk	CG1480-RA	FBgn0004389
1626659_at	CG4980	CG4980-RA	FBgn0039558
1626675_at	XRCC1	CG4208-RA	FBgn0026751
1626719_a_at	MRP	CG6210-RA	FBgn0036141
1626731_at	Klc	CG5433-RA	FBgn0010235
1626768_at	CG7044	CG7044-RA	FBgn0038854
1626787_s_at	CG3678	CG17556-RA	FBgn0038461
1626790_s_at	Fak56D	CG10023-RA	FBgn0020440
1626805_s_at	gish	CG6963-RD	FBgn0011253
1626857_at	CG4408	CG4408-RA	FBgn0039073
1626864_at	Pmm45A	CG8073-RA	FBgn0033377
1626898_at	CG4751	CG4751-RA	FBgn0032348
1626986_at	CG5516	CG5516-RA	FBgn0038389
1626990_s_at	Mipp1	CG4123-RB	FBgn0026061
1627004_at	CG7632	CG7632-RA	FBgn0037071
1627017_at	Dlc90F	CG12363-RA	FBgn0024432
1627018_s_at	ATPsyn-gamma	CG7610-RA	FBgn0020235
1627048_at	CG17293	CG17293-RA	FBgn0032030
1627053_at	slp2	CG2939-RA	FBgn0004567
1627062_s_at	CG14414	CG14414-RA	FBgn0030571
1627065_at	NA	DM	---
1627087_at	CG14805	CG14805-RA	FBgn0023514
1627100_s_at	drm	CG10016-RB	FBgn0024244
1627116_at	CG18316	CG18316-RA	FBgn0033261
1627134_at	ApepP	CG6291-RA	FBgn0026150
1627159_at	CG13427	CG13427-RA	FBgn0034514
1627164_at	CG4616	CG4616-RA	FBgn0033806
1627173_at	CG33224	CG4040-RA	FBgn0030076
1627204_at	CG4749	CG4749-RA	FBgn0031308
1627207_at	CG14352	CG14352-RA	FBgn0031351
1627218_a_at	CG7646	CG7646-RB	FBgn0036926
1627256_s_at	CG14642	CG6030-RB	FBgn0016120
1627270_at	CG15893	CG15893-RA	FBgn0029865
1627280_s_at	pnut	CG8705-RB	FBgn0013726
1627302_at	Fmo-2	CG3174-RA	FBgn0033079
1627319_at	CG14430	CG14430-RA	FBgn0029927
1627328_at	scw	CG31695-RA	FBgn0005590
1627337_at	CG11555	CG11555-RA	FBgn0031241
1627388_at	CG18779	CG18779-RA	FBgn0042120
1627390_at	CG2926	CG2926-RA	FBgn0037344
1627407_at	SNCF	CG14112-RA	FBgn0036349
1627419_at	His4r	CG3379-RA	FBgn0013981
1627421_at	CG18292	CG18292-RA	FBgn0030269
1627459_at	CG9154	CG9154-RA	FBgn0031777
1627509_s_at	hoe1	CG12787-RC	FBgn0041150
1627545_at	CG13319	CG13319-RA	FBgn0033781
1627566_a_at	CG33293	CG12163-RB	FBgn0037303
1627592_at	CG3295	CG3295-RA	FBgn0034573
1627612_a_at	Crag	CG12737-RA	FBgn0025864
1627627_at	CG10466	CG10466-RA	FBgn0032822
1627629_at	CG3446	CG3446-RA	FBgn0029868
1627631_s_at	His4r	CG3379-RA	FBgn0013981
1627637_at	d	CG10595-RA	FBgn0000410
1627646_at	MED9	CG5134-RC	FBgn0034311
1627651_a_at	loco	CG5248-RD	FBgn0020278
1627677_s_at	CG10743	CG10743-RB	FBgn0036376
1627684_at	CG5483	CG5483-RA	FBgn0038816
1627685_a_at	His3.3A	CG5825-RB	FBgn0014857
1627691_at	dnk	CG5452-RA	FBgn0022338
1627704_a_at	Traf1	CG3048-RA	FBgn0026319
1627732_s_at	CG30415	CG30415-RA	FBgn0050415
1627776_at	baf180	CG11375-RA	FBgn0039227
1627784_at	NA	GM07606	---
1627788_at	CG14722	CG14722-RA	FBgn0037943
1627794_a_at	Trax	CG5063-RB	FBgn0038327
1627806_at	CG11133	CG11133-RA	FBgn0037205
1627820_at	CG30096	CG30096-RA	FBgn0050096
1627845_at	CG6673	CG6673-RB	FBgn0035906
1627856_at	Hus1-like	CG2525-RA	FBgn0026417
1627911_at	CG14286	CG14286-RA	FBgn0038673
1627956_x_at	CG14216	CG14216-RA	FBgn0031054
1628014_at	CG5703	CG5703-RA	FBgn0030853
1628041_a_at	Dek	CG5935-RA	---
1628044_at	CG10214	CG10214-RA	FBgn0039115
1628096_at	CG3995	CG3995-RA	FBgn0038472
1628127_at	CG9926	CG9926-RA	FBgn0038190
1628155_at	klar	CG17046-RA	FBgn0001316
1628161_at	Nup62	CG6251-RA	FBgn0034118
1628184_at	Tsp3A	CG10742-RA	FBgn0040334
1628216_at	ppan	CG5786-RA	FBgn0010770
1628249_at	CG14145	CG14145-RA	FBgn0036118
1628297_a_at	CG8478	CG8478-RA	FBgn0037746
1628320_at	CG9471	CG9471-RA	FBgn0037749
1628322_at	dah	CG6157-RA	FBgn0015926
1628325_at	Krn	CG32179-RA	FBgn0052179
1628334_at	m4	CG6099-RA	FBgn0002629
1628340_s_at	lark	CG8597-RA	FBgn0011640
1628363_at	inx3	CG1448-RA	FBgn0028373
1628422_s_at	CG31650	CG31650-RA	---
1628423_at	Bap170	CG3274-RA	FBgn0027541
1628428_at	Fpps	CG12389-RA	FBgn0025373
1628453_at	l(1)G0289	CG2221-RA	---
1628469_a_at	CG32529	CG32529-RA	FBgn0052529
1628516_at	CG15432	CG15432-RA	FBgn0031603
1628537_s_at	CG8368	CG8368-RB	FBgn0035707
1628550_a_at	Pmm45A	CG8073-RB	FBgn0033377
1628557_at	CG2063	CG2063-RA	FBgn0033400
1628562_s_at	mod(mdg4)	CG32491-RT	FBgn0002781
1628604_at	D	CG5893-RA	FBgn0000411
1628614_at	CG14014	CG14014-RA	FBgn0031718
1628615_at	CG10375	CG10375-RA	FBgn0039116
1628630_at	Taf13	CG10756-RA	FBgn0032847
1628632_at	Paip2	CG12358-RA	FBgn0038100
1628637_at	l(2)k03203	CG3450-RA	FBgn0033105
1628658_at	gbb	CG5562-RA	FBgn0024234
1628683_at	CG6272	CG6272-RA	FBgn0036126
1628695_at	CG33224	CG33224-RA	FBgn0053224
1628705_at	PH4alphaEFB	CG31022-RA	FBgn0039776
1628710_at	Grasp65	CG7809-RA	FBgn0036919
1628720_at	CG4440	CG4440-RA	FBgn0040984
1628780_at	CG11582	CG11582-RA	FBgn0035525
1628834_a_at	SelD	CG8553-RB	FBgn0020615
1628862_at	tankyrase	CG4719-RA	FBgn0027508
1628865_at	opa	CG1133-RA	FBgn0003002
1628866_at	CG12750	CG12750-RA	FBgn0032678
1628883_at	CG7484	CG7484-RB	FBgn0036745
1628932_at	mod(mdg4)	CG32491-RV	---
1628956_at	BCL7-like	CG17252-RA	FBgn0026149
1628957_at	l(2)35Bd	CG3688-RA	FBgn0001974
1628960_s_at	CG17829	CG17829-RA	FBgn0025635
1628976_at	CG14222	CG14222-RA	FBgn0031043
1628986_at	gp210	CG7897-RA	FBgn0033039
1629008_at	CG3817	CG3817-RA	FBgn0038275
1629012_at	NA	CG5061-RA	FBgn0028388
1629019_s_at	CG13551	CG13551-RA	FBgn0040660
1629104_at	CG2258	CG2258-RA	FBgn0029997
1629109_at	CG7979	CG7979-RA	FBgn0035848
1629115_s_at	scrib	CG5462-RA	FBgn0026178
1629124_at	CG17153	CG17153-RA	FBgn0036248
1629195_at	CG4851	CG4851-RA	FBgn0032358
1629209_at	CG9286	CG9286-RA	FBgn0038183
1629270_at	Sry-delta	CG17958-RA	FBgn0003512
1629288_s_at	CG9123	CG12608-RA	FBgn0030629
1629359_at	YL-1	CG4621-RA	FBgn0032321
1629373_at	CG5199	CG5199-RA	FBgn0036994
1629423_at	Rsu-1	CG9031-RA	FBgn0028546
1629475_at	nudC	CG9710-RA	---
1629515_at	Pdk	CG8808-RA	FBgn0017558
1629518_at	CG2493	CG2493-RA	FBgn0032864
1629546_at	CG7054	CG7054-RA	FBgn0038972
1629549_s_at	NA	CG40190-RA	---
1629563_at	CG17059	CG17059-RA	FBgn0040754
1629568_at	CG33276	CG33276-RA	FBgn0053276
1629607_at	CG6179	CG6179-RA	FBgn0030915
1629614_at	CG31549	CG31549-RA	FBgn0051549
1629620_s_at	Hel25E	CG7269-RC	FBgn0014189
1629625_at	CG13211	CG13211-RA	FBgn0033613
1629685_at	CG16986	CG16986-RA	FBgn0035356
1629702_a_at	ab	CG4807-RB	FBgn0000011
1629715_at	CG7891	CG7891-RA	FBgn0037551
1629720_s_at	NA	CG32955-RE	FBgn0052955
1629745_at	CG6439	CG6439-RA	FBgn0038922
1629778_s_at	CG5130	CG5130-RA	FBgn0037000
1629796_s_at	cin	CG2945-RB	FBgn0000316
1629805_at	SAK	CG7186-RA	FBgn0026371
1629812_at	CG14915	CG14915-RA	FBgn0032335
1629819_s_at	Sema-2a	CG4700-RC	FBgn0011260
1629829_at	CG13454	CG13454-RA	FBgn0036503
1629841_at	CG32418	CG32418-RA	FBgn0052418
1629864_at	CG2685	CG2685-RA	FBgn0024998
1629879_at	CG13434	CG13434-RA	FBgn0034523
1629882_at	CG6683	CG6683-RA	FBgn0035902
1629921_a_at	Su(H)	CG3497-RB	FBgn0004837
1629941_a_at	CG8044	CG8044-RA	FBgn0035829
1629953_at	gt	CG7952-RB	FBgn0001150
1630019_s_at	CG12026	CG12026-RB	FBgn0035289
1630052_s_at	CG8446	HDC06697	FBgn0034089
1630112_at	CG18731	CG18731-RA	FBgn0042213
1630123_at	CG3099	CG3099-RB	FBgn0030145
1630163_at	CG32373	CG32373-RA	FBgn0052373
1630213_at	CG1078	CG1078-RA	FBgn0037255
1630214_a_at	CG7824	CG7824-RA	FBgn0039711
1630306_at	CG15012	CG15012-RB	FBgn0035528
1630318_at	MED7	CG31390-RA	FBgn0051390
1630324_at	l(2)k07824	CG7989-RA	---
1630343_at	CG3679	CG3679-RA	FBgn0027521
1630348_a_at	CG5059	CG5059-RA	FBgn0037007
1630361_at	nkd	CG11614-RA	FBgn0002945
1630369_a_at	CG3847	CG3847-RB	FBgn0029867
1630380_at	CG3837	CG3837-RA	FBgn0038279
1630405_at	CycC	CG7281-RA	FBgn0004597
1630410_at	CG32163	CG32163-RA	FBgn0052163
1630416_at	kin17	CG5649-RA	FBgn0024887
1630431_s_at	CG10417	CG10417-RA	FBgn0033021
1630445_at	l(3)07882	CG5824-RA	FBgn0010926
1630523_at	CG12106	CG12106-RA	FBgn0030100
1630527_at	CG8436	CG8436-RA	FBgn0037670
1630530_at	CG9296	CG9296-RA	FBgn0032059
1630571_at	CG14317	CG14317-RA	FBgn0038566
1630630_at	CG6370	CG6370-RA	FBgn0034277
1630650_at	BicD	CG6605-RA	FBgn0000183
1630671_s_at	Patj	CG12021-RB	---
1630698_at	CG3192	CG3192-RA	FBgn0029888
1630746_at	CG31807	CG31807-RA	FBgn0051807
1630781_at	fs(2)ltoPP43	CG10528-RB	FBgn0004811
1630792_at	rept	CG9750-RA	FBgn0040075
1630803_at	Taf10b	CG3069-RA	FBgn0026324
1630805_at	noi	CG2925-RA	FBgn0014366
1630816_at	CG7375	CG7375-RA	FBgn0035853
1630817_s_at	NA	CG17528-RC	FBgn0032999
1630820_at	NA	LD28068	FBgn0039977
1630851_s_at	CG12000	CG12000-RA	FBgn0037314
1630884_at	NA	CG17436-RA	---
1630889_at	Bro	CG7960-RA	FBgn0013755
1630890_at	nullo	CG14426-RA	FBgn0004143
1630901_a_at	CG6422	CG6422-RA	FBgn0039261
1630931_at	CG2843	CG2843-RA	FBgn0031452
1630953_at	CG13298	CG13298-RA	FBgn0035692
1630987_at	BG4	CG12297-RA	FBgn0038928
1630989_a_at	CG32442	CG32442-RA	FBgn0052442
1630992_at	CG7946	CG7946-RA	FBgn0039743
1631019_at	CG5971	CG5971-RA	FBgn0035918
1631028_s_at	l(2)k09913	CG3082-RB	FBgn0021979
1631030_at	NA	CG17023-RA	---
1631065_at	CG15480	CG15480-RA	FBgn0032489
1631069_a_at	NA	CG33088-RA	FBgn0053088
1631074_at	CG8435	CG8435-RA	FBgn0034084
1631083_at	l(1)G0144	CG3073-RA	---
1631118_s_at	MAPk-Ak2	CG3086-RB	FBgn0013987
1631139_a_at	fs(2)ltoPP43	CG10528-RA	FBgn0004811
1631191_at	CG5003	CG5003-RA	FBgn0039554
1631196_at	MED10	CG5057-RA	FBgn0036581
1631199_at	CG9941	CG9941-RA	FBgn0030514
1631208_at	CG15525	CG15525-RA	FBgn0039732
1631226_at	sds22	CG5851-RA	FBgn0028992
1631249_at	CG12713	CG12713-RA	FBgn0036536
1631376_at	Pros35	CG4904-RA	FBgn0003151
1631379_a_at	ERp60	CG8983-RA	FBgn0033663
1631387_at	CG30344	CG30344-RA	FBgn0050344
1631408_at	SoxN	CG18024-RA	FBgn0029123
1631433_at	CG3335	CG3335-RA	FBgn0036018
1631463_a_at	bcd	CG1034-RA	FBgn0000166
1631493_at	cathD	CG1548-RA	FBgn0029093
1631517_at	Mcm7	CG4978-RA	FBgn0020633
1631524_a_at	hth	CG17117-RB	FBgn0001235
1631541_at	smt3	CG4494-RA	FBgn0026170
1631546_at	CG3501	CG3501-RA	FBgn0034791
1631569_s_at	Gp150	CG5820-RA	FBgn0013272
1631573_a_at	wun	CG8804-RB	FBgn0016078
1631595_at	CG13393	CG13393-RA	FBgn0032035
1631612_at	NA	CG17490-RB	FBgn0040009
1631617_at	CG13742	CG13742-RA	FBgn0033372
1631628_s_at	Prx2540-1	CG11765-RA	FBgn0033520
1631640_a_at	CG18004	CG18004-RB	FBgn0033566
1631674_at	O-fut1	CG12366-RA	FBgn0033901
1631677_at	dalao	CG7055-RA	FBgn0030093
1631682_at	twi	CG2956-RA	FBgn0003900
1631768_at	qkr58E-1	CG3613-RA	FBgn0022986
1631785_at	gwl	CG7719-RA	FBgn0004461
1631827_at	CG15863	CG15863-RA	FBgn0033467
1631834_at	CG31098	CG31098-RA	FBgn0051098
1631861_at	cdc2	CG5363-RA	FBgn0004106
1631864_at	CG13713	CG13713-RA	FBgn0042199
1631876_at	CG15266	CG15266-RA	FBgn0028860
1631937_at	CG31755	CG31755-RA	FBgn0051755
1631954_at	Ranbp9	CG5252-RA	FBgn0037894
1631993_s_at	Ald	CG6058-RB	FBgn0000064
1632078_at	CG10326	CG10326-RA	FBgn0038453
1632142_at	Rpb5	CG11979-RA	FBgn0033571
1632152_at	CG10992	CG10992-RA	FBgn0030521
1632221_at	CG12203	CG12203-RA	FBgn0031021
1632223_at	dbe	CG4258-RA	FBgn0020305
1632225_a_at	Las	CG5231-RB	FBgn0029158
1632233_at	CG14749	CG14749-RA	FBgn0033316
1632256_at	Taf1	CG17603-RA	FBgn0010355
1632258_s_at	Spec2	CG14672-RA	FBgn0053201
1632272_a_at	Moca-cyp	CG1866-RA	FBgn0039581
1632297_at	Atg2	CG1241-RA	FBgn0035373
1632326_at	CG30105	CG30105-RA	FBgn0050105
1632370_at	TfIIA-S	CG5163-RA	FBgn0013347
1632384_at	NC2beta	CG4185-RA	FBgn0028926
1632390_at	cer	CG10460-RA	FBgn0034443
1632431_s_at	Ance	CG8827-RA	FBgn0012037
1632455_at	CG8680	CG8680-RA	FBgn0031684
1632512_at	CG11820	CG11820-RA	FBgn0039270
1632513_at	Neos	CG8614-RA	FBgn0024542
1632515_a_at	CG18619	CG18619-RA	FBgn0032202
1632532_s_at	wal	CG8996-RA	FBgn0010516
1632554_at	CG9839	CG9839-RA	FBgn0037633
1632565_at	Bin1	CG6046-RA	FBgn0024491
1632568_at	CG3223	CG3223-RA	FBgn0037538
1632572_at	NA	HDC04542	---
1632589_at	CG7154	CG7154-RA	FBgn0031947
1632625_a_at	CG8960	CG8960-RA	FBgn0035315
1632632_at	CG4140	CG4140-RA	FBgn0028535
1632636_at	CG2145	CG2145-RA	FBgn0030251
1632649_at	RluA-2	CG6187-RA	FBgn0032256
1632694_at	CG31918	CG31918-RA	---
1632717_a_at	CG14341	CG14341-RB	FBgn0031315
1632728_at	Gcn2	CG1609-RA	FBgn0019990
1632734_s_at	bnb	CG7088-RB	FBgn0001090
1632762_s_at	CG3176	CG3176-RA	FBgn0052817
1632798_at	Sry-alpha	CG17957-RA	FBgn0003510
1632814_at	plu	CG9183-RA	FBgn0003114
1632822_at	gig	CG6975-RA	FBgn0005198
1632834_a_at	zetaCOP	CG3948-RC	FBgn0040512
1632894_at	CG12121	CG12121-RA	FBgn0030109
1632904_at	CG10354	CG10354-RA	FBgn0031868
1632912_s_at	CG13667	CG13667-RA	FBgn0035890
1632916_at	CG31357	CG31357-RA	FBgn0051357
1632979_at	CG11784	CG11784-RA	FBgn0033381
1633012_at	CG3662	CG3662-RA	FBgn0031285
1633042_at	CG7265	CG7265-RA	FBgn0038272
1633043_at	CG31159	CG31159-RA	FBgn0051159
1633058_at	halo	CG7428-RA	---
1633059_at	CG6357	CG6357-RA	FBgn0033875
1633269_at	CG9140	CG9140-RA	FBgn0031771
1633290_a_at	mol	CG4482-RA	FBgn0028528
1633292_a_at	CG4300	CG4300-RA	FBgn0036272
1633293_at	CG10157	CG10157-RA	FBgn0039099
1633331_at	dom	CG9696-RE	FBgn0020306
1633411_s_at	CG12546	CG14452-RA	FBgn0037180
1633429_at	mof	CG3025-RA	FBgn0014340
1633466_at	CG7728	CG7728-RA	FBgn0036686
1633471_at	Prx2540-2	CG11765-RA	FBgn0033518
1633477_at	CG10496	CG10496-RA	FBgn0034631
1633483_a_at	CG14207	CG14207-RA	FBgn0031037
1633491_s_at	CG31865	CG31866-RA	FBgn0051865
1633513_a_at	CG11474	CG11474-RB	FBgn0034688
1633520_at	CG32027	CG32027-RA	FBgn0052027
1633528_s_at	exd	CG8933-RA	FBgn0000611
1633540_at	CG8147	CG8147-RA	---
1633547_a_at	CG13211	CG13211-RA	FBgn0033613
1633565_at	CG7741	CG7741-RA	FBgn0033615
1633592_a_at	CREG	CG5413-RB	FBgn0025456
1633594_at	Rpn7	CG5378-RA	FBgn0028688
1633599_a_at	Pepck	CG17725-RB	FBgn0003067
1633609_at	Gas41	CG9207-RA	FBgn0031873
1633626_at	CG14104	CG14104-RA	FBgn0040786
1633629_at	CG11030	CG11030-RA	FBgn0031736
1633634_at	grau	CG33133-RA	FBgn0001133
1633673_a_at	ATPsyn-beta	CG11154-RB	FBgn0010217
1633682_a_at	l(1)G0232	CG32697-RD	---
1633700_at	Rpd3	CG7471-RA	FBgn0015805
1633723_at	mav	CG1901-RA	FBgn0039914
1633779_s_at	loj	CG10733-RB	---
1633856_at	CG11858	CG11858-RA	FBgn0039305
1633884_at	CG10955	CG10955-RA	FBgn0034722
1633958_at	SamDC	CG5029-RA	FBgn0019932
1634011_at	HLHmdelta	CG8328-RA	FBgn0002734
1634044_at	bib	CG4722-RA	FBgn0000180
1634063_a_at	stumps	CG31317-RA	FBgn0020299
1634087_at	CG1311	CG1311-RA	FBgn0035523
1634112_a_at	CG5174	CG5174-RB	FBgn0034345
1634124_at	CG30428	CG30428-RA	FBgn0050428
1634128_at	CG15876	CG15876-RA	FBgn0035569
1634176_a_at	MED9	CG5134-RB	FBgn0034311
1634193_at	CG13142	CG13142-RA	FBgn0032251
1634199_at	CG15220	CG15220-RA	FBgn0030322
1634209_at	pim	CG5052-RA	FBgn0003087
1634226_at	CG17249	CG17249-RA	FBgn0035249
1634255_at	CG12721	CG12721-RA	FBgn0030373
1634276_a_at	Adar	CG12598-RA	FBgn0026086
1634306_at	Klp98A	CG5658-RA	FBgn0004387
1634320_at	CG9548	CG9548-RA	FBgn0031822
1634321_s_at	CG2051	CG2051-RC	FBgn0037376
1634359_a_at	Borr	CG4454-RA	FBgn0032105
1634370_a_at	pnr	CG3978-RB	FBgn0003117
1634398_a_at	Dl	CG3619-RB	FBgn0000463
1634409_at	CG31775	CG31775-RA	---
1634433_at	scu	CG7113-RA	FBgn0021765
1634469_at	NA	CG40244-RA	---
1634518_at	CG13886	CG13886-RA	FBgn0035163
1634524_s_at	CG17149	CG17149-RA	FBgn0036955
1634536_at	CG6885	CG6885-RA	FBgn0036810
1634609_at	CG31111	CG31111-RA	FBgn0051111
1634616_at	TfIIEbeta	CG1276-RA	FBgn0015829
1634621_at	CG13599	CG13599-RA	FBgn0039128
1634637_a_at	dUTPase	CG4584-RB	---
1634671_a_at	NA	CG40386-RB	---
1634691_a_at	CG30020	CG30020-RB	FBgn0050020
1634713_at	CG5532	CG5532-RA	FBgn0034902
1634755_at	CG31053	CG31053-RA	FBgn0051053
1634757_a_at	Oda	CG16747-RA	FBgn0014184
1634771_a_at	CG8184	CG8184-RB	FBgn0030674
1634779_at	NA	CG40080-RA	---
1634783_s_at	CG11455	CG11455-RA	FBgn0031228
1634796_at	CG17219	CG17219-RA	FBgn0031494
1634818_s_at	CG2165	CG2165-RB	FBgn0025704
1634824_a_at	CG1677	CG1677-RB	FBgn0029941
1634876_at	CG4537	CG4537-RA	FBgn0032153
1634898_a_at	MBD-like	CG8208-RB	FBgn0027950
1634919_at	CG11123	CG11123-RA	FBgn0033169
1634924_at	Spt6	CG12225-RA	FBgn0028982
1634925_at	CG11176	CG11176-RA	FBgn0030503
1634950_at	CG12785	CG12785-RA	FBgn0038410
1634962_s_at	hts	CG9325-RB	FBgn0004873
1634966_a_at	Aly	CG1101-RB	FBgn0010774
1634975_at	SF2	CG6987-RA	FBgn0040284
1634979_at	CG18600	CG18600-RA	FBgn0038601
1634982_at	CG7523	CG7523-RA	FBgn0038533
1634989_at	Acon	CG9244-RB	FBgn0010100
1634993_at	NA	CG40498-RA	---
1635003_at	CG6697	CG6697-RA	FBgn0027526
1635027_at	CG31800	CG31800-RA	FBgn0051800
1635030_at	CG12868	CG12868-RA	FBgn0033945
1635052_a_at	CG15747	CG15747-RB	FBgn0030474
1635070_at	CG9953	CG9953-RA	FBgn0035726
1635117_at	fu	CG6551-RA	FBgn0001079
1635125_a_at	CG6206	CG6206-RA	FBgn0027611
1635130_a_at	SamDC	CG5029-RB	FBgn0019932
1635143_at	Aut1	CG6877-RA	FBgn0036813
1635200_at	CG11261	CG11261-RA	FBgn0036332
1635203_at	Dip2	CG9771-RA	FBgn0040466
1635215_at	CG2059	CG2059-RA	FBgn0029942
1635247_at	CG6013	CG6013-RA	FBgn0038675
1635256_s_at	CG1275	CG1275-RB	FBgn0035321
1635279_at	pont	CG4003-RA	FBgn0040078
1635365_at	CG5198	CG5198-RA	FBgn0032250
1635389_s_at	Idgf4	CG1780-RA	FBgn0026415
1635437_at	CG11920	CG11920-RA	FBgn0039274
1635454_a_at	CG12213	CG12213-RA	FBgn0037968
1635461_at	CG3362	CG3362-RA	FBgn0034988
1635466_at	Uch-L3	CG3431-RA	FBgn0011327
1635473_at	CG31713	CG31713-RA	FBgn0051713
1635475_at	corn	CG32386-RA	FBgn0028383
1635506_at	CG11777	CG11777-RA	FBgn0033527
1635508_at	Taf10	CG2859-RA	FBgn0028398
1635523_a_at	CG6479	CG6479-RA	FBgn0036710
1635576_at	Nplp2	CG11051-RA	FBgn0040813
1635621_at	CG13994	CG13994-RA	FBgn0031772
1635729_a_at	Ptp61F	CG9181-RC	FBgn0003138
1635737_at	CG6701	CG6701-RA	FBgn0033889
1635774_at	CG15835	CG15835-RA	FBgn0033233
1635784_a_at	CG32230	CG32230-RA	FBgn0052230
1635861_a_at	Tpr2	CG4599-RA	FBgn0032586
1635872_at	Pros25	CG5266-RA	FBgn0010405
1635887_at	CG30094	CG30094-RA	FBgn0050094
1635931_at	CG11563	CG11563-RA	FBgn0039868
1635937_at	CG4500	CG4500-RA	FBgn0028519
1635993_at	tll	CG1378-RA	FBgn0003720
1636002_at	CG4281	CG4281-RA	FBgn0025626
1636036_at	CG1240	CG1240-RA	FBgn0035370
1636062_at	amos	CG10393-RA	FBgn0003270
1636068_a_at	AGO2	CG7439-RB	FBgn0046812
1636130_at	Arf72A	CG6025-RA	FBgn0000115
1636140_at	CG3338	CG3338-RA	FBgn0031598
1636149_at	CG31705	CG31705-RA	FBgn0028490
1636156_at	CG7372	CG7372-RA	FBgn0036522
1636174_at	GstD9	CG10091-RA	FBgn0038020
1636186_s_at	Fer2LCH	CG1469-RA	FBgn0015221
1636192_at	CG18178	CG18178-RA	FBgn0036035
1636202_s_at	ImpL2	CG15009-RA	FBgn0001257
1636210_at	CG10191	CG10191-RA	FBgn0036354
1636225_at	tan	CG6586-RA	FBgn0028980
1636246_a_at	CG8009	CG8009-RA	FBgn0036090
1636267_at	CG13914	CG13914-RA	FBgn0035209
1636279_at	l(1)1Bi	CG6189-RA	FBgn0001341
1636304_at	CG30422	CG30422-RA	FBgn0050422
1636309_at	CG4089	CG4089-RA	FBgn0037838
1636327_at	Tap42	CG31852-RA	FBgn0051852
1636341_at	fzy	CG4274-RA	FBgn0001086
1636346_at	CG7839	CG7839-RA	FBgn0036124
1636348_s_at	Act87E	CG18290-RA	FBgn0000046
1636363_s_at	Mapmodulin	CG5784-RB	FBgn0034282
1636468_a_at	CG5033	CG5033-RA	FBgn0028744
1636482_at	CG14005	CG14005-RA	FBgn0031739
1636513_a_at	kis	CG3696-RA	FBgn0001309
1636514_at	Tak1	CG18492-RA	FBgn0026323
1636519_at	CG13716	CG13716-RA	FBgn0035563
1636530_s_at	betaTub56D	CG9277-RB	FBgn0003887
1636533_at	CG18468	CG18468-RA	FBgn0034217
1636540_at	CG8165	CG8165-RA	FBgn0037703
1636543_a_at	CG1969	CG1969-RC	FBgn0039690
1636638_s_at	NA	CG32920-RA	FBgn0052920
1636642_at	CG13712	CG13712-RA	FBgn0035570
1636644_at	RpII18	CG1163-RA	FBgn0003275
1636705_at	mbo	CG6819-RA	FBgn0026207
1636709_at	CG8710	CG8710-RB	FBgn0033265
1636710_at	Neu2	CG7204-RA	FBgn0037085
1636736_s_at	MESK4	CG31274-RA	FBgn0043069
1636770_at	Arc-p20	CG5972-RA	FBgn0031781
1636820_s_at	spo	CG10594-RA	---
1636831_s_at	brm	CG5942-RC	FBgn0000212
1636842_at	CG8460	CG8460-RA	FBgn0031996
1636852_at	CG8939	CG8939-RA	FBgn0030720
1636929_at	CG30476	CG30476-RA	FBgn0050476
1636950_at	CG11077	CG11077-RA	FBgn0039930
1636986_at	l(2)35Df	CG4152-RA	FBgn0001986
1636990_at	botv	CG15110-RA	FBgn0027535
1637017_at	Cont	CG1084-RA	FBgn0037240
1637060_a_at	Nopp140	CG7421-RA	FBgn0037137
1637065_a_at	CG12022	CG32317-RB	FBgn0035276
1637069_at	CG4622	CG4622-RA	FBgn0035021
1637074_at	CG11035	CG11035-RA	FBgn0037544
1637100_at	Bx42	CG8264-RA	FBgn0004856
1637101_at	pasha	CG1800-RA	FBgn0039861
1637118_at	CG30010	CG30010-RA	FBgn0050010
1637174_s_at	NA	CG33008-RA	FBgn0053008
1637214_a_at	scra	CG2092-RA	FBgn0004243
1637251_a_at	Sucb	CG10622-RB	FBgn0029118
1637314_at	tub	CG10520-RA	FBgn0003882
1637317_at	Bub3	CG7581-RA	FBgn0025457
1637327_at	CG11376	CG11376-RA	FBgn0031216
1637366_at	CG16876	CG16876-RA	FBgn0028876
1637369_at	Hdac3	CG2128-RA	FBgn0025825
1637397_a_at	CG6631	CG6631-RB	FBgn0039206
1637402_at	CG32109	CG32109-RA	FBgn0052109
1637411_s_at	Pur-alpha	CG1507-RA	FBgn0022361
1637424_at	sti	CG10522-RA	FBgn0036295
1637429_at	CG8441	CG8441-RA	FBgn0034086
1637444_s_at	pug	CG4067-RB	FBgn0020385
1637457_at	CG7646	CG7646-RA	FBgn0036926
1637468_at	CG7516	CG7516-RA	FBgn0028529
1637469_at	pen-2	CG33198-RA	FBgn0053198
1637547_at	CG8199	CG8199-RA	FBgn0037709
1637578_at	Set	CG4299-RA	FBgn0014879
1637581_at	lola	CG12052-RG	FBgn0005630
1637598_at	CG15715	CG15715-RA	FBgn0036538
1637601_at	CG7739	CG7739-RA	FBgn0036509
1637606_at	CG12795	CG12795-RA	FBgn0031535
1637608_at	Ppt1	CG12108-RA	FBgn0030057
1637615_at	CG13192	CG13192-RA	FBgn0033653
1637639_at	gsb	CG3388-RA	FBgn0001148
1637663_at	NA	CG9874-RA	FBgn0003687
1637665_at	CG31367	CG31367-RA	FBgn0051367
1637676_at	CG5482	CG5482-RA	FBgn0034368
1637715_a_at	metl	CG13929-RA	FBgn0035247
1637723_at	mod(mdg4)	CG32491-RW	---
1637737_at	l(1)G0230	CG2968-RA	---
1637758_at	CG7737	CG7737-RA	FBgn0033584
1637778_a_at	CG1969	CG1969-RB	FBgn0039690
1637793_at	CG9791	CG9791-RA	FBgn0037232
1637808_a_at	CG6151	CG6151-RB	FBgn0036533
1637839_at	CG1751	CG1751-RA	FBgn0030306
1637841_at	CG17985	CG17985-RA	FBgn0033199
1637850_at	Su(H)	CG3497-RA	FBgn0004837
1637866_at	CG9246	CG9246-RA	FBgn0032925
1637881_at	CG10373	CG10373-RA	FBgn0032704
1637951_at	CG8461	CG8461-RA	FBgn0038235
1637961_at	zen	CG1046-RA	FBgn0004053
1637962_at	spir	CG10076-RD	FBgn0003475
1637988_at	CG14483	CG14483-RA	FBgn0034248
1637990_s_at	fbl	CG5725-RB	FBgn0011205
1637993_at	MED11	CG6884-RA	FBgn0036811
1638000_at	sala	CG4922-RA	FBgn0003313
1638012_at	rt	CG6097-RA	FBgn0003292
1638030_at	CG15237	CG15237-RA	FBgn0033104
1638031_at	CG14512	CG14512-RA	FBgn0039639
1638052_at	NA	RH61753	---
1638074_at	CG6673	CG6673-RA	FBgn0035906
1638162_s_at	CG1244	CG1244-RC	FBgn0035357
1638166_at	Rpb10	CG13628-RA	FBgn0039218
1638190_at	CG9667	CG9667-RA	FBgn0037550
1638211_at	CG10933	CG10933-RA	FBgn0034264
1638252_at	pll	CG5974-RA	FBgn0010441
1638285_a_at	Gyk	CG18374-RA	FBgn0025592
1638350_at	CG6712	CG6712-RA	FBgn0032408
1638411_at	CG6897	CG6897-RA	FBgn0036800
1638415_at	FK506-bp2	CG11001-RA	FBgn0013954
1638453_at	CG9849	CG9849-RA	FBgn0034803
1638457_at	CG18347	CG18347-RA	FBgn0037969
1638461_s_at	CG7271	CG7271-RA	FBgn0003683
1638468_at	CG30051	CG30051-RB	FBgn0050051
1638549_at	CG31460	CG31460-RA	FBgn0051460
1638568_s_at	H	CG5460-RB	FBgn0001169
1638576_at	Rpb11	CG6840-RA	FBgn0032634
1638587_at	tor	CG1389-RA	FBgn0003733
1638590_at	CG30467	CG30467-RA	FBgn0050467
1638596_at	ac	CG3796-RA	FBgn0000022
1638598_at	MED15	CG4184-RA	FBgn0027592
1638605_at	CG4495	CG4495-RA	FBgn0031893
1638682_a_at	neur	CG11988-RC	FBgn0002932
1638695_at	CG3415	CG3415-RA	FBgn0030731
1638763_at	CG32030	CG32030-RA	FBgn0052030
1638765_at	CG7818	CG7818-RA	FBgn0032016
1638804_a_at	NA	CG40293-RB	---
1638824_a_at	nonA	CG4211-RB	FBgn0004227
1638830_at	alien	CG9556-RA	FBgn0013746
1638839_at	CG8092	CG8092-RA	FBgn0033998
1638840_at	CG14641	CG14641-RA	FBgn0037220
1638857_at	CG3605	CG3605-RA	FBgn0031493
1638875_at	EDTP	CG6542-RA	FBgn0027506
1638938_at	CG9418	CG9418-RA	FBgn0026582
1638943_at	Z600	CG17962-RA	FBgn0004052
1638956_at	Fas2	CG3665-RC	FBgn0000635
1638975_at	CG13876	CG13876-RA	FBgn0035109
1638994_at	CG10627	CG10627-RA	FBgn0036298
1638997_at	CG30342	CG30342-RA	FBgn0050342
1639011_a_at	CG12162	CG12162-RA	FBgn0037329
1639018_at	NA	CT33180	---
1639060_at	l(1)10Bb	CG1639-RA	FBgn0001491
1639087_at	His2Av	CG5499-RA	FBgn0001197
1639108_at	CG31184	CG31184-RA	FBgn0051184
1639115_s_at	rtGEF	CG10043-RA	FBgn0015803
1639117_a_at	CG33096	CG33096-RA	FBgn0053096
1639207_at	CG14216	CG14216-RA	FBgn0031054
1639208_at	Mtor	CG8274-RA	FBgn0013756
1639225_at	CG13711	CG13711-RA	FBgn0035572
1639232_s_at	SP1029	CG11956-RA	FBgn0040282
1639256_at	CG5676	CG5676-RA	FBgn0032200
1639307_at	CG9288	CG9288-RA	FBgn0038182
1639337_at	CG9346	CG9346-RA	FBgn0034572
1639349_at	CG8173	CG8173-RA	FBgn0030864
1639354_at	CG9797	CG9797-RA	FBgn0037621
1639378_at	CG10419	CG10419-RA	FBgn0036850
1639427_at	CG13333	CG13333-RA	FBgn0033855
1639430_at	CG6637	CG6637-RA	FBgn0038908
1639441_at	Crc	CG9429-RA	FBgn0005585
1639460_a_at	CG17218	CG17218-RA	FBgn0032421
1639467_at	Atg8a	CG32672-RA	FBgn0052672
1639509_at	Nnp-1	CG12396-RA	FBgn0022069
1639514_at	CG4159	CG4159-RA	FBgn0038811
1639552_s_at	CG6951	CG6951-RB	FBgn0036959
1639585_a_at	ND42	CG6343-RB	FBgn0019957
1639632_at	CG1234	CG1234-RA	FBgn0037489
1639691_at	CG32038	CG32038-RA	FBgn0052038
1639736_at	CG8326	CG8326-RA	FBgn0030851
1639747_at	CG30291	CG30291-RA	FBgn0050291
1639764_at	CG30020	CG30020-RA	FBgn0050020
1639769_at	CG16936	CG16936-RA	FBgn0027590
1639790_at	CG7655	CG7655-RA	FBgn0038536
1639807_s_at	CG1962	CG1962-RC	FBgn0032876
1639829_at	CG15382	CG15382-RA	FBgn0031393
1639856_at	CG5727	CG5727-RA	FBgn0032193
1639896_at	NA	HDC10707	---
1639904_at	agt	CG1303-RA	FBgn0024912
1639952_at	TMS1	CG4672-RA	FBgn0028399
1639970_at	CG30426	CG30426-RA	FBgn0050426
1639976_at	CG7222	CG7222-RA	FBgn0033551
1639992_at	CG33332	CG3641-RA	---
1639994_at	CG3342	CG3342-RA	FBgn0029874
1639995_a_at	CG1868	CG1868-RB	FBgn0033427
1640031_at	Acer	CG10593-RA	FBgn0016122
1640060_at	CG33096	CG33096-RB	FBgn0053096
1640065_at	GstE7	CG17531-RA	---
1640066_at	CG1142	CG1142-RA	FBgn0037504
1640069_at	CG4866	CG4866-RA	FBgn0034232
1640070_a_at	Sap-r	CG12070-RA	FBgn0000416
1640099_at	wds	CG17437-RA	FBgn0040066
1640112_at	Cys	CG8050-RA	FBgn0004629
1640129_at	slp1	CG16738-RA	FBgn0003430
1640138_at	CG10465	CG10465-RA	FBgn0033017
1640151_at	CG8241	CG8241-RA	FBgn0033898
1640161_at	e(y)2	CG15191-RA	FBgn0000618
1640175_at	CG13220	CG13220-RA	FBgn0033608
1640184_at	CG17002	CG17002-RB	FBgn0033122
1640202_at	Idgf2	CG4475-RA	FBgn0020415
1640246_at	Cbp20	CG12357-RA	FBgn0022943
1640247_at	TSG101	CG9712-RA	FBgn0036666
1640268_at	mod(mdg4)	CG32491-RS	---
1640342_at	CG6234	CG6234-RA	FBgn0038071
1640372_at	Rpn12	CG4157-RA	FBgn0028693
1640393_s_at	CG12659	CG12659-RB	FBgn0040929
1640395_a_at	dos	CG1044-RA	FBgn0016794
1640441_at	NA	CG8103-RA	FBgn0013591
1640457_s_at	Bsg	CG31605-RG	---
1640460_at	CG7275	CG7275-RA	FBgn0036500
1640476_at	CG4709	CG4709-RA	FBgn0032169
1640480_at	CG33051	CG33051-RA	FBgn0053051
1640504_at	NA	CG12547-RA	FBgn0040521
1640523_at	mRpL28	CG3782-RA	FBgn0031660
1640595_at	CG12301	CG12301-RA	FBgn0036514
1640608_at	Prosbeta2	CG3329-RA	FBgn0023174
1640619_at	CG7028	CG7028-RA	FBgn0027587
1640652_at	NA	HDC00336	---
1640656_a_at	Pep	CG6143-RA	FBgn0004401
1640660_at	Spx	CG3780-RA	FBgn0015818
1640665_at	CG14133	CG14133-RA	FBgn0036192
1640672_at	CG11015	CG11015-RA	FBgn0031830
1640679_at	CG8877	CG8877-RA	FBgn0033688
1640793_at	CG10139	CG10139-RA	FBgn0033951
1640798_a_at	inx2	CG4590-RA	FBgn0027108
1640822_s_at	qkr54B	CG4816-RA	FBgn0022987
1640830_at	NA	CG40300-RA	---
1640842_at	CG5739	CG5739-RA	FBgn0032190
1640849_at	CG1458	CG1458-RA	---
1640930_at	Tsc1	CG6147-RA	FBgn0026317
1640998_at	fs(2)ltoPP43	CG10528-RA	FBgn0004811
1640999_at	chif	CG5813-RA	FBgn0000307
1641010_at	NA	HDC05732	---
1641017_at	san	CG12352-RA	FBgn0024188
1641026_a_at	NA	CG30132-RB	FBgn0002716
1641027_at	CG12084	CG12084-RA	FBgn0043458
1641035_a_at	CG5854	CG5854-RA	FBgn0039130
1641049_at	Cyt-c-p	CG17903-RA	FBgn0000409
1641055_at	Hsp23	CG4463-RA	FBgn0001224
1641066_s_at	fbp	CG31692-RA	FBgn0032820
1641116_at	Rsf1	CG5655-RA	FBgn0011305
1641124_at	CG5110	CG5110-RA	FBgn0032642
1641130_at	CG31731	CG31731-RA	FBgn0028539
1641157_at	CG1888	CG1888-RA	FBgn0033421
1641170_a_at	CG6946	CG6946-RA	FBgn0037954
1641195_at	Prx5037	CG5826-RA	FBgn0038519
1641198_at	CG1017	CG1017-RA	FBgn0035294
1641206_at	sima	CG7951-RA	FBgn0015542
1641214_at	CG9298	CG9298-RA	FBgn0032060
1641253_at	Src64B	CG7524-RB	FBgn0003501
1641259_at	Chit	CG5210-RA	FBgn0013763
1641284_a_at	CG6995	CG6995-RA	FBgn0039229
1641297_at	hyd	CG9484-RA	FBgn0002431
1641309_s_at	Iswi	CG8625-RA	FBgn0011604
1641334_at	CG5446	CG5446-RA	FBgn0032429
1641373_at	CG7993	CG7993-RA	FBgn0038585
1641408_at	NA	HDC12925	---
1641424_at	CG9723	CG9723-RA	FBgn0030768
1641440_a_at	CG4877	CG4877-RB	FBgn0036624
1641446_s_at	CG5171	CG5171-RB	FBgn0031907
1641462_at	CG13807	CG13807-RA	FBgn0035323
1641464_s_at	CG32850	CG32850-RA	FBgn0052850
1641494_at	CG8397	CG8397-RA	FBgn0034066
1641498_at	eIF4AIII	CG7483-RA	FBgn0037573
1641506_at	CG12400	CG12400-RA	FBgn0031505
1641540_a_at	CG7668	CG7668-RA	FBgn0036929
1641616_at	l(2)05070	CG8392-RA	FBgn0010590
1641646_at	CG5677	CG5677-RA	FBgn0039172
1641650_at	alpha-Est5	CG1089-RA	FBgn0015573
1641659_s_at	CG7834	CG7834-RA	FBgn0039697
1641704_at	NA	CG32176-RA	FBgn0052176
1641733_a_at	CG15645	CG15645-RA	FBgn0030657
AFFX-Dros-ACTIN_3_at	NA	NA	FBgn0000043
AFFX-Dros-ACTIN_5_at	NA	NA	FBgn0000043
AFFX-Dros-ACTIN_M_f_at	NA	NA	FBgn0000043
AFFX-Dros-ACTIN_M_r_at	NA	NA	FBgn0000043
AFFX-r2-Dros-Act5C-3_s_at	NA	AFFX-DM-ACT5C-3	FBgn0000042
AFFX-r2-Dros-Act5C-5_at	NA	AFFX-DM-ACT5C-5	FBgn0000042
AFFX-r2-Dros-Act5C-5_x_at	NA	AFFX-DM-ACT5C-5	FBgn0000042
AFFX-r2-Dros-Act5C-M_s_at	NA	AFFX-DM-ACT5C-M	FBgn0000042

## Sheet: 02Inact
AffyID	Genename	CG	FB
1616608_a_at	Gpdh	CG9042-RB	FBgn0001128
1622896_at	CG13848	CG13848-RA	FBgn0038966
1622912_at	Ucp4A	CG6492-RA	FBgn0030872
1622933_at	CG10344	CG10344-RB	FBgn0034729
1622934_at	NA	CG17170-RC	FBgn0003559
1622944_at	CG8735	CG8735-RA	FBgn0033309
1622945_a_at	Aats-lys	CG12141-RA	---
1622948_at	CG17721	CG17721-RA	FBgn0037885
1622950_a_at	CG10069	CG10069-RA	FBgn0034611
1622982_at	p38b	CG7393-RA	FBgn0024846
1622989_at	CG5611	CG5611-RA	FBgn0039531
1623007_a_at	CG11940	CG11940-RA	FBgn0031079
1623015_at	CG7671	CG7671-RA	FBgn0038609
1623017_at	CG7149	CG7149-RA	FBgn0031948
1623020_at	CG31937	CG31937-RA	---
1623022_at	CG15820	CG15820-RA	FBgn0035312
1623031_a_at	RecQ4	CG7487-RA	FBgn0040290
1623040_at	CG4449	CG4449-RA	FBgn0039065
1623069_s_at	CG17544	CG17544-RA	FBgn0032775
1623086_at	Gnf1	CG1119-RA	FBgn0004913
1623109_at	CG4593	CG4593-RA	FBgn0029929
1623150_at	RpLP2	CG4918-RA	FBgn0003274
1623164_a_at	Eip75B	CG8127-RB	FBgn0000568
1623177_at	CG33228	DM	FBgn0053228
1623185_s_at	jar	CG5695-RA	FBgn0011225
1623207_at	CG3548	CG3548-RA	FBgn0035033
1623218_s_at	Alh	CG1070-RA	FBgn0037471
1623222_s_at	NA	CG8989-RA	FBgn0004828
1623244_at	Ect4	CG7915-RA	FBgn0035835
1623268_a_at	CG33785	CG33005-RA	FBgn0053005
1623300_at	CG5568	CG18586-RA	FBgn0035642
1623326_a_at	mge	CG14981-RB	FBgn0035473
1623330_at	CG5568	CG5568-RA	FBgn0035641
1623350_at	Lrr47	CG6098-RA	FBgn0010398
1623357_at	CG8616	CG8616-RA	FBgn0035752
1623358_at	CG30381	CG30381-RA	FBgn0050381
1623430_at	Phm	CG3832-RA	FBgn0019948
1623448_at	CG5196	CG5196-RA	FBgn0038039
1623455_s_at	Imp	CG1691-RB	FBgn0030235
1623460_at	Aats-leu	CG7479-RA	---
1623479_at	Rbf	CG7413-RA	FBgn0015799
1623485_at	Xpac	CG6358-RA	FBgn0004832
1623493_at	CG12717	CG12717-RA	FBgn0030420
1623495_at	I-2	CG10574-RA	FBgn0028429
1623513_at	Upf1	CG1559-RA	FBgn0030354
1623518_s_at	NA	CG31305-RB	FBgn0051305
1623549_at	CG1973	CG1973-RA	FBgn0039692
1623582_at	CG6364	CG6364-RA	FBgn0039179
1623583_at	PNUTS	CG31657-RA	---
1623606_at	RpLP1	CG4087-RA	FBgn0002593
1623615_at	CG8675	CG8675-RA	FBgn0030834
1623625_at	CG14542	CG14542-RA	FBgn0039402
1623626_a_at	CG11412	CG11412-RB	FBgn0024362
1623638_a_at	CG3894	CG3894-RB	FBgn0035059
1623647_at	CG8243	CG8243-RA	FBgn0033349
1623653_at	VhaM9.7-2	CG7625-RA	FBgn0028663
1623656_s_at	CG1109	CG1109-RA	FBgn0046222
1623695_a_at	CG11255	CG11255-RA	FBgn0036337
1623698_s_at	Iap2	CG8293-RB	FBgn0015247
1623715_at	CG4567	CG4567-RA	FBgn0031898
1623716_at	Arp66B	CG7558-RA	FBgn0011744
1623725_at	CG7914	CG7914-RA	FBgn0030995
1623742_at	CG4813	CG4813-RA	FBgn0039013
1623770_at	CG1673	CG1673-RA	FBgn0030482
1623809_s_at	CG1354	CG1354-RA	FBgn0030151
1623825_s_at	CG17018	CG17018-RA	FBgn0039972
1623830_at	CG13350	CG13350-RA	FBgn0033890
1623836_at	RpL13	CG4651-RA	FBgn0011272
1623843_at	CG5903	CG5903-RA	FBgn0038400
1623847_at	CG11906	CG11906-RA	FBgn0034425
1623859_at	mRpL49	CG4647-RA	FBgn0030433
1623881_s_at	Sirt4	CG3187-RA	FBgn0029783
1623885_at	alpha-Est1	CG1031-RA	FBgn0015568
1623888_at	CG11847	CG11847-RA	FBgn0039281
1623914_at	RpL14	CG6253-RA	FBgn0017579
1623918_at	Sras	CG4852-RA	FBgn0029121
1623934_at	blp	CG5268-RA	FBgn0038387
1623952_a_at	Su(z)12	CG8013-RB	FBgn0020887
1623955_at	CG5087	CG5087-RA	FBgn0035953
1623993_at	CG4291	CG4291-RA	FBgn0031287
1623995_at	RpL35A	CG2099-RA	FBgn0037328
1624003_at	CG10639	CG10639-RA	FBgn0032729
1624012_at	mRpL10	CG11488-RA	FBgn0031231
1624014_at	CG14181	CG14181-RA	FBgn0035965
1624019_s_at	RpL36	CG7622-RA	FBgn0002579
1624041_at	cul-4	CG8711-RA	FBgn0033260
1624050_at	CG6842	CG6842-RA	FBgn0027605
1624070_at	RpS9	CG3395-RB	FBgn0010408
1624077_at	CG13390	CG13390-RA	FBgn0032031
1624078_at	CG5463	CG5463-RA	FBgn0039153
1624083_s_at	M(2)21AB	CG2674-RB	FBgn0005278
1624126_at	CG2321	CG2321-RA	FBgn0039663
1624164_s_at	GlcAT-P	CG6207-RA	FBgn0036144
1624181_at	CG8062	CG8062-RA	FBgn0028469
1624186_at	CG16717	CG16717-RA	FBgn0036028
1624208_s_at	Arf51F	CG8156-RD	FBgn0013750
1624222_s_at	CG15814	CG15814-RB	FBgn0030873
1624273_at	CG8034	CG8034-RA	FBgn0031011
1624275_at	sktl	CG9985-RA	FBgn0016984
1624289_at	CG10133	CG10133-RA	FBgn0036366
1624305_at	Kr-h2	CG9159-RA	FBgn0028419
1624326_at	Rep4	CG9414-RA	FBgn0028406
1624340_at	Gs1l	CG15441-RA	FBgn0019982
1624343_at	CG30443	CG30443-RA	FBgn0050443
1624353_at	CG32654	CG32654-RC	FBgn0052654
1624372_at	CG10908	CG10908-RA	FBgn0031376
1624381_at	CG17658	CG17658-RA	FBgn0034924
1624385_at	CG17735	CG17735-RA	FBgn0037277
1624392_s_at	Mvl	CG3671-RB	FBgn0011672
1624406_at	CG5168	CG5168-RA	FBgn0032246
1624415_s_at	CG8121	CG8121-RA	FBgn0037680
1624419_a_at	Cct5	CG8439-RA	FBgn0010621
1624439_at	CG4169	CG4169-RA	FBgn0036642
1624473_at	DNAprim	CG5553-RA	FBgn0011425
1624474_at	CG4287	CG4287-RA	FBgn0038388
1624475_at	Aats-asn	CG10687-RA	---
1624480_at	mRpL43	CG5479-RA	FBgn0034893
1624483_at	CG13472	CG13472-RA	FBgn0036450
1624490_s_at	hb	CG9786-RB	FBgn0001180
1624499_s_at	CG9911	CG9911-RB	FBgn0030734
1624520_a_at	ftz-f1	CG4059-RB	FBgn0001078
1624529_at	RpS17	CG3922-RB	FBgn0005533
1624535_at	CG33229	CG33229-RA	FBgn0053229
1624539_at	CG5871	CG5871-RA	FBgn0038870
1624555_at	Ets97D	CG6338-RA	FBgn0004510
1624557_at	Fen1	CG8648-RA	FBgn0025832
1624564_s_at	RpS14a	CG1524-RB	FBgn0004403
1624565_a_at	CG16711	CG16711-RB	FBgn0036032
1624571_s_at	CG33502	CG32857-RA	FBgn0052857
1624632_at	Klp3A	CG8590-RA	FBgn0011606
1624649_a_at	rogdi	CG7725-RB	FBgn0036697
1624658_at	CG33158	CG33158-RB	FBgn0053158
1624666_at	CG10092	CG10092-RA	FBgn0037526
1624673_at	CG5899	CG5899-RA	FBgn0032157
1624675_at	UBL3	CG9038-RA	FBgn0026076
1624729_at	lola	CG12052-RL	FBgn0005630
1624743_s_at	PpD3	CG8402-RA	FBgn0005777
1624752_at	Prestin	CG5485-RA	FBgn0036770
1624756_at	CG5009	CG5009-RA	FBgn0027572
1624778_at	pcm	CG3291-RA	FBgn0020261
1624788_at	CG3773	CG3773-RA	FBgn0038692
1624818_s_at	Sply	CG8946-RA	FBgn0010591
1624851_at	CG32629	CG32629-RA	FBgn0052629
1624906_at	RpS27A	CG5271-RA	FBgn0003942
1624913_s_at	oaf	CG9884-RC	FBgn0011818
1624970_s_at	gft	CG11861-RC	FBgn0001980
1624981_a_at	CG10576	CG10576-RB	FBgn0035630
1624983_s_at	RpS18	CG8900-RB	FBgn0010411
1624986_at	CG9836	CG9836-RA	FBgn0037637
1625014_at	Ilk	CG10504-RA	FBgn0028427
1625024_at	zwilch	CG18729-RA	FBgn0061476
1625031_at	CG7841	CG7841-RA	FBgn0036502
1625035_at	insc	CG11312-RA	FBgn0011674
1625051_at	4EHP	CG33100-RA	FBgn0053100
1625076_at	aret	CG31762-RD	FBgn0000114
1625080_at	NA	CG10686-RA	FBgn0045828
1625113_s_at	CG6509	CG6509-RB	FBgn0032363
1625144_at	CG6758	CG6758-RA	FBgn0034704
1625162_at	CG4611	CG4611-RA	FBgn0035591
1625163_at	Surf1	CG9943-RA	FBgn0029117
1625169_at	CG14667	CG14667-RA	FBgn0037317
1625172_s_at	CG2316	CG2316-RD	FBgn0039890
1625185_at	CAH2	CG6906-RA	FBgn0036261
1625201_s_at	CG17230	CG17230-RA	FBgn0046225
1625204_a_at	CG8475	CG8475-RA	FBgn0031995
1625242_at	CG31249	CG31249-RA	FBgn0051249
1625258_at	cid	CG13329-RA	FBgn0040477
1625260_at	CG11802	CG11802-RA	FBgn0030346
1625268_at	CG11268	CG11268-RA	FBgn0036336
1625276_a_at	Eip71CD	CG7266-RC	FBgn0000565
1625295_at	ksr	CG2899-RA	FBgn0015402
1625297_at	CG8128	CG8128-RA	FBgn0030668
1625324_at	CG18549	CG18549-RA	FBgn0038053
1625337_s_at	RpL32	CG7939-RB	FBgn0002626
1625344_at	fu12	CG17608-RA	FBgn0026718
1625348_s_at	CG8892	CG8892-RC	FBgn0031664
1625366_at	rst	CG4125-RA	FBgn0003285
1625367_at	CG9448	CG9448-RA	FBgn0037734
1625386_at	da	CG5102-RA	FBgn0000413
1625387_s_at	E2f	CG6376-RB	FBgn0011766
1625421_at	CG30377	CG30377-RA	FBgn0050377
1625426_at	CG5846	CG5846-RA	FBgn0032171
1625427_at	CG12241	CG12241-RA	FBgn0038304
1625445_s_at	shn	CG7734-RA	FBgn0003396
1625447_at	CAP-D2	CG1911-RA	FBgn0039680
1625459_at	CG3520	CG3520-RA	FBgn0034859
1625464_at	Marf	CG3869-RA	FBgn0029870
1625465_a_at	CG6028	CG6028-RA	FBgn0038924
1625470_s_at	WASp	CG1520-RA	FBgn0024273
1625480_at	CG10671	CG10671-RA	FBgn0035586
1625481_a_at	retn	CG5403-RA	FBgn0004795
1625490_at	CG3500	CG3500-RA	FBgn0034849
1625494_at	CG4282	CG4282-RA	FBgn0034114
1625500_at	Mlh1	CG11482-RA	FBgn0011659
1625503_at	CG32425	CG32425-RB	FBgn0052425
1625514_s_at	olf186-F	CG11430-RB	FBgn0041585
1625524_at	CG3165	CG3165-RA	FBgn0031484
1625528_at	CG17593	CG17593-RA	FBgn0031544
1625532_at	cv	CG12410-RA	FBgn0000394
1625551_at	JhI-1	CG3298-RB	FBgn0028426
1625564_at	CG9613	CG9613-RA	FBgn0037574
1625569_at	CG7565	CG7565-RA	FBgn0035833
1625594_s_at	Pka-R2	CG15862-RA	FBgn0022382
1625613_at	CG11899	CG11899-RA	FBgn0014427
1625633_a_at	Argk	CG32031-RA	FBgn0000116
1625646_at	CG11148	CG11148-RA	FBgn0039936
1625651_at	CG18317	CG18317-RA	FBgn0031359
1625672_s_at	NA	CT33405	---
1625678_at	Pi3K59F	CG5373-RA	FBgn0015277
1625685_at	l(3)IX-14	CG3953-RA	FBgn0002478
1625691_at	Tre1	CG3171-RA	FBgn0046687
1625705_s_at	E(Pc)	S	FBgn0000581
1625759_at	Ku80	CG18801-RA	FBgn0041627
1625770_at	CG15011	CG15011-RA	FBgn0035518
1625778_at	CG4562	CG4562-RA	FBgn0038740
1625785_at	l(1)G0196	CG14616-RA	---
1625796_at	CG14231	CG14231-RA	FBgn0031060
1625797_at	CG11063	CG11063-RB	FBgn0030530
1625814_at	CG8230	CG8230-RA	FBgn0027607
1625840_at	CG12001	CG12001-RA	FBgn0037265
1625855_at	MED30	CG17183-RA	FBgn0035149
1625932_at	Samuel	CG31868-RA	FBgn0032330
1625934_at	CG9770	CG9770-RA	FBgn0037605
1625949_at	Gpdh	CG9042-RB	FBgn0001128
1625950_a_at	CG7777	CG7777-RA	FBgn0033635
1625966_at	CG5500	CG5500-RA	FBgn0039461
1625968_at	CG11227	CG13630-RA	FBgn0039219
1625980_at	CG11835	CG11835-RA	FBgn0031264
1625989_at	CG6144	CG6144-RA	FBgn0032259
1625995_a_at	Zw	CG12529-RA	FBgn0004057
1625999_at	CG2919	CG2919-RA	FBgn0037348
1626006_at	Dsor1	CG15793-RA	FBgn0010269
1626016_s_at	tmod	CG1539-RE	FBgn0011716
1626051_at	CG13339	CG13339-RA	FBgn0033871
1626077_s_at	CG11870	CG11870-RB	FBgn0037804
1626110_a_at	CG9053	CG9053-RA	FBgn0030606
1626117_at	CG5720	CG5720-RA	FBgn0028471
1626143_a_at	CG32138	CG32138-RB	FBgn0052138
1626170_at	CG18445	CG18445-RA	FBgn0033476
1626175_at	CG11534	CG11534-RA	FBgn0046296
1626209_a_at	RpL35	CG4111-RB	FBgn0029785
1626215_at	CG2202	CG2202-RA	FBgn0030240
1626218_s_at	oaf	CG9884-RB	FBgn0011818
1626261_s_at	CG8029	CG8029-RB	FBgn0033393
1626272_s_at	CG3066	CG3066-RA	FBgn0037515
1626314_at	vib	CG5269-RA	FBgn0026158
1626315_at	l(1)G0003	CG6606-RA	---
1626353_at	CG15738	CG15738-RA	FBgn0030352
1626387_s_at	mei-217	CG33067-RC	FBgn0053067
1626412_at	CG8549	CG8549-RA	FBgn0035714
1626436_at	CG3570	CG3570-RA	FBgn0035035
1626438_at	nod	S	FBgn0002948
1626456_at	l(1)G0320	CG32701-RA	---
1626465_a_at	hep	CG4353-RA	FBgn0010303
1626469_at	CG8235	CG8235-RA	FBgn0033351
1626475_at	CG6729	CG6729-RA	FBgn0032296
1626491_at	NA	CG13380-RA	FBgn0036799
1626492_s_at	Sop2	CG8978-RB	FBgn0001961
1626494_at	DNApol-eta	CG7143-RA	FBgn0037141
1626507_at	CG7556	CG7556-RA	FBgn0030990
1626508_at	CG32428	CG32428-RA	FBgn0052428
1626520_at	Rad17	CG7825-RA	FBgn0025808
1626523_a_at	Aats-glupro	CG5394-RA	FBgn0005674
1626531_at	Marcal1	CG3753-RA	FBgn0031655
1626563_at	Taf6	CG32211-RA	FBgn0010417
1626584_a_at	SMSr	CG32380-RA	FBgn0052380
1626585_s_at	CG4589	CG4589-RA	FBgn0019886
1626590_a_at	MCPH1	CG8981-RA	FBgn0033664
1626591_at	siz	CG32434-RB	FBgn0052434
1626602_at	Rack1	CG7111-RA	FBgn0020618
1626615_at	CG31156	CG31156-RA	FBgn0051156
1626617_at	dx	CG3929-RA	FBgn0000524
1626621_at	CG1407	CG1407-RA	FBgn0033474
1626653_a_at	ferrochelatase	CG2098-RB	FBgn0024891
1626657_a_at	wfs1	CG4917-RA	FBgn0039003
1626673_s_at	CG31716	CG31716-RA	FBgn0051716
1626680_at	CG9305	CG9305-RA	FBgn0032512
1626683_at	CG1514	CG1514-RA	FBgn0029976
1626688_at	CG13004	CG13004-RA	FBgn0030797
1626696_at	E(z)	CG6502-RA	FBgn0000629
1626708_at	Cbl	CG7037-RA	FBgn0020224
1626710_at	SA	CG3423-RA	FBgn0020616
1626727_at	Mct1	CG3456-RA	FBgn0023549
1626751_at	CG4603	CG4603-RA	FBgn0035593
1626785_at	Nap1	CG5330-RA	FBgn0015268
1626817_at	Rrp45	CG9606-RA	FBgn0030789
1626850_s_at	CG31953	CG31953-RA	FBgn0051953
1626888_at	CG9426	CG9426-RA	FBgn0032485
1626892_at	CG9252	CG9252-RA	FBgn0032920
1626924_a_at	RpS6	CG10944-RC	FBgn0004922
1626931_a_at	RpS8	CG7808-RD	FBgn0039713
1626933_s_at	CG2469	CG2469-RB	FBgn0035205
1626942_at	CG9996	CG9996-RA	FBgn0039273
1626945_at	Snx6	CG8282-RA	FBgn0032005
1626949_at	CG11158	CG11158-RA	FBgn0030511
1626968_at	CG7207	CG7207-RA	FBgn0027569
1626978_at	CG31873	CG31873-RA	---
1626998_at	CG8159	CG8159-RA	FBgn0037619
1627014_a_at	CG6783	CG31305-RI	FBgn0051305
1627021_at	CG8202	CG8202-RA	FBgn0037622
1627037_s_at	spri	CG33175-RH	FBgn0030216
1627043_at	CG4674	CG4674-RA	FBgn0037856
1627059_at	und	CG4008-RA	FBgn0025117
1627067_at	CanB2	CG11217-RA	FBgn0015614
1627106_a_at	CG10237	CG10237-RA	FBgn0032783
1627109_at	Hsc70-5	CG8542-RA	FBgn0001220
1627132_at	CG15073	CG15073-RA	FBgn0034379
1627139_at	CG8734	CG8734-RA	FBgn0033315
1627197_at	Rop	CG15811-RA	FBgn0004574
1627206_at	RpL35	CG4111-RA	FBgn0029785
1627253_at	cutlet	CG33122-RA	FBgn0015376
1627257_at	CG4433	CG4433-RA	FBgn0038763
1627261_s_at	Cnx99A	CG11958-RA	FBgn0015622
1627265_at	CG9139	CG9139-RA	FBgn0035202
1627275_at	CG9902	CG9902-RA	FBgn0030757
1627287_at	CG5966	CG5966-RA	FBgn0029831
1627312_at	NA	CG3195-RC	---
1627315_s_at	Pld	CG12110-RB	FBgn0033075
1627326_a_at	CG6860	CG6860-RA	FBgn0032633
1627348_at	CG5285	CG5285-RA	FBgn0038490
1627364_s_at	RpS12	CG11271-RA	FBgn0014027
1627380_at	RpA-70	CG9633-RA	FBgn0010173
1627382_at	Sec61beta	CG10130-RA	FBgn0010638
1627415_at	CG9986	CG9986-RA	FBgn0039589
1627423_at	CG6178	CG6178-RA	FBgn0039156
1627449_at	CG8111	CG8111-RA	FBgn0035825
1627455_at	CG4448	CG4448-RA	FBgn0039067
1627456_s_at	mub	CG7437-RA	FBgn0014362
1627461_at	bsf	CG10302-RA	FBgn0032679
1627472_at	AnnX	CG9579-RA	FBgn0000084
1627473_at	CG8090	CG8090-RA	FBgn0033995
1627488_at	twf	CG3172-RA	FBgn0038206
1627498_at	Synd	CG33094-RB	FBgn0053094
1627526_at	CG8778	CG8778-RA	FBgn0033761
1627527_s_at	CG9992	CG9992-RB	FBgn0030744
1627528_at	CG8257	CG8257-RA	FBgn0033900
1627530_at	CG6700	CG6700-RA	FBgn0032305
1627539_at	NiPp1	CG8980-RA	FBgn0026402
1627558_at	l(3)s2214	CG10061-RA	---
1627576_at	CG8247	CG8247-RA	FBgn0033348
1627614_at	chn	CG11798-RA	---
1627624_s_at	NA	S	---
1627638_s_at	T-cp1	CG5374-RB	FBgn0003676
1627656_at	grk	CG17610-RA	FBgn0001137
1627698_at	CCS	CG17753-RA	FBgn0010531
1627723_at	CG14701	CG14701-RA	FBgn0037883
1627763_at	CG31048	CG31048-RA	FBgn0051048
1627765_a_at	endoB	CG9834-RA	FBgn0034433
1627770_at	Cks30A	CG3738-RA	FBgn0010314
1627774_a_at	RpS25	CG6684-RA	FBgn0010413
1627786_s_at	NA	CG40460-RB	FBgn0039945
1627795_at	Ir	CG6747-RA	FBgn0039061
1627803_at	CG11875	CG11875-RA	FBgn0039301
1627816_a_at	CG32264	CG32264-RA	FBgn0052264
1627828_s_at	lat	CG4088-RA	FBgn0005654
1627830_at	rpk	CG1058-RA	FBgn0022981
1627832_at	scat	CG3766-RA	FBgn0011232
1627844_at	Cyp4e2	CG2060-RA	FBgn0014469
1627849_at	CG11456	CG11456-RA	FBgn0037031
1627850_at	CG3689	CG3689-RB	FBgn0035987
1627851_at	CG10914	CG10914-RA	FBgn0034307
1627854_at	CG9914	CG9914-RA	FBgn0030737
1627862_at	CG15267	CG15267-RA	FBgn0028862
1627915_a_at	Gapdh2	CG8893-RA	FBgn0001092
1627926_at	CG8315	CG8315-RA	FBgn0034058
1627932_at	how	CG10293-RB	FBgn0017397
1627939_a_at	ferrochelatase	CG2098-RA	FBgn0024891
1627945_at	Fdxh	CG4205-RA	FBgn0011769
1627970_at	Hel89B	CG4261-RA	FBgn0022787
1627973_s_at	Tyler	CG33075-RA	FBgn0053075
1627984_at	CG13917	CG13917-RA	FBgn0035237
1627988_at	RpL4	CG5502-RA	FBgn0003279
1628017_a_at	me31B	CG4916-RA	FBgn0004419
1628019_a_at	spas	CG5977-RB	FBgn0039141
1628028_s_at	RpL17	CG3203-RB	FBgn0029897
1628032_a_at	LpR2	CG31092-RA	FBgn0051092
1628053_at	sav	CG33193-RA	FBgn0053193
1628057_at	CG18616	CG18616-RA	FBgn0028495
1628065_at	Ravus	CG15889-RA	FBgn0038128
1628083_at	CG5036	CG5036-RA	FBgn0028743
1628092_at	Tfb4	CG5041-RA	FBgn0031309
1628112_at	SMC1	CG6057-RA	FBgn0040283
1628194_at	CG2918	CG2918-RA	FBgn0023529
1628201_at	CG4061	CG4061-RA	FBgn0025630
1628204_at	CG8270	CG8270-RA	FBgn0035703
1628240_at	CG4825	CG4825-RA	FBgn0037010
1628262_a_at	zfh1	CG1322-RB	FBgn0004606
1628283_at	CG1575	CG1575-RA	FBgn0029999
1628290_s_at	CG17292	CG17292-RB	FBgn0032029
1628291_at	CG4553	CG4553-RA	FBgn0039336
1628292_s_at	HLH106	CG8522-RA	FBgn0015234
1628299_at	CG5339	CG5339-RA	FBgn0034925
1628306_at	trc	CG8637-RA	FBgn0003744
1628324_at	CG14442	CG14442-RA	FBgn0029893
1628330_at	NA	S	---
1628338_at	CG32756	CG32756-RA	FBgn0052756
1628344_at	CkIIbeta	CG15224-RB	FBgn0000259
1628362_s_at	CG2941	CG2941-RA	FBgn0052783
1628377_s_at	AP-50	CG7057-RA	FBgn0024832
1628385_a_at	Mef2	CG1429-RD	FBgn0011656
1628402_a_at	GlcAT-S	CG3881-RA	FBgn0032135
1628418_at	abo	CG6093-RA	FBgn0000018
1628424_at	CG5913	CG5913-RA	FBgn0039385
1628425_at	CG31898	CG31898-RA	FBgn0051898
1628427_a_at	Rab40	CG1900-RA	FBgn0030391
1628475_at	CG8678	CG8678-RA	FBgn0032935
1628478_at	CG33456	CG15610-RA	FBgn0053456
1628481_at	mRpL1	CG7494-RA	FBgn0037566
1628482_at	Rab39	CG12156-RA	FBgn0029959
1628487_s_at	mri	CG1216-RB	FBgn0035107
1628494_a_at	Picot	CG8098-RA	FBgn0024315
1628497_at	CG7420	CG7420-RA	FBgn0031344
1628514_at	Ipk2	CG13688-RA	FBgn0031267
1628536_s_at	CG11880	CG11880-RA	FBgn0039637
1628547_at	CG5167	CG5167-RA	FBgn0038038
1628548_at	Apc	CG1451-RA	FBgn0015589
1628552_at	CG7156	CG7156-RA	FBgn0038588
1628563_at	CG33181	CG33181-RA	FBgn0053181
1628583_at	CG31688	CG31688-RA	FBgn0051688
1628601_at	Klp64D	CG10642-RA	FBgn0004380
1628626_at	CG32537	CG32537-RA	FBgn0052537
1628665_at	CG6841	CG6841-RA	FBgn0036828
1628673_at	hk	CG10653-RA	FBgn0001202
1628679_at	Snm1	CG10018-RA	FBgn0037338
1628712_at	CG17754	CG17754-RC	FBgn0030114
1628717_a_at	CG32599	CG12047-RA	FBgn0002873
1628743_at	glec	CG6575-RA	FBgn0015229
1628744_s_at	CG17597	CG17597-RA	FBgn0015808
1628758_at	CG1774	CG1774-RA	FBgn0039856
1628764_at	l(3)s1921	CG2245-RA	---
1628774_a_at	CG32796	CG32796-RB	FBgn0040388
1628775_s_at	RpL8	CG1263-RA	FBgn0024939
1628783_at	Rfx	CG6312-RA	FBgn0020379
1628784_at	CG16817	CG16817-RA	FBgn0037728
1628795_s_at	CG9175	CG9175-RA	FBgn0031779
1628796_at	CG6353	CG6353-RA	FBgn0038893
1628798_at	lin-52	CG15929-RA	FBgn0029800
1628807_at	CG5205	CG5205-RA	FBgn0038344
1628853_at	CG8915	CG8915-RA	FBgn0030833
1628901_at	Asx	CG8787-RA	FBgn0000142
1628903_s_at	Sin3A	CG8815-RD	FBgn0022764
1628914_at	CG3194	CG3194-RA	FBgn0033087
1628928_s_at	RpL31	CG1821-RA	FBgn0025286
1628938_at	CG10882	CG10882-RA	FBgn0031408
1628947_s_at	mnd	CG3297-RB	FBgn0002778
1628948_a_at	CG14408	CG14408-RA	FBgn0030581
1628962_at	CG12708	CG12708-RA	FBgn0030666
1628974_at	CG32711	CG32711-RA	FBgn0052711
1628980_s_at	CG6707	CG6707-RA	FBgn0036058
1628990_at	Hmgcr	CG10367-RA	FBgn0001205
1629000_at	CG14117	CG14117-RA	FBgn0036331
1629005_a_at	CG3209	CG3209-RA	FBgn0034971
1629014_s_at	CG2604	CG2604-RC	FBgn0037298
1629021_at	CG3356	CG3356-RA	FBgn0034989
1629023_s_at	NA	CG40191-RC	FBgn0058191
1629026_at	Aats-asp	CG3821-RA	FBgn0002069
1629036_at	amx	CG12127-RA	FBgn0000077
1629039_at	asrij	CG13533-RA	FBgn0034793
1629040_at	CG3476	CG3476-RA	FBgn0031881
1629048_s_at	CG9674	CG9674-RD	FBgn0036663
1629055_a_at	Got2	CG4233-RA	---
1629086_s_at	Scs-fp	CG17246-RB	FBgn0017539
1629107_at	RpL7	CG4897-RA	FBgn0005593
1629170_s_at	Xpd	CG9433-RA	FBgn0015844
1629180_at	O-fut2	CG14789-RA	FBgn0027791
1629222_at	Ahcy13	CG11654-RA	FBgn0014455
1629239_s_at	CG2246	CG2246-RA	FBgn0039790
1629241_at	Ptpa	CG3289-RA	FBgn0016698
1629246_at	CG12219	CG12219-RA	---
1629250_at	CG10077	CG10077-RA	FBgn0035720
1629271_at	CG10444	CG10444-RA	FBgn0034494
1629272_at	CG14230	CG14230-RA	FBgn0031062
1629286_s_at	Lag1	CG3576-RA	FBgn0040918
1629310_at	CG11265	CG11265-RA	FBgn0030049
1629319_at	CG10428	CG10428-RA	FBgn0032724
1629325_at	NA	GH23165	---
1629337_at	CG32721	CG32721-RA	FBgn0027553
1629344_at	CG4730	CG4730-RA	FBgn0039355
1629352_at	sgl	CG10072-RA	FBgn0010851
1629374_at	CG31739	CG31739-RA	FBgn0051739
1629388_s_at	CG7950	CG7950-RA	FBgn0039745
1629400_at	RpL18	CG8615-RA	FBgn0035753
1629401_s_at	CG1814	CG1814-RC	FBgn0033426
1629406_at	Slbp	CG11886-RA	FBgn0041186
1629411_at	CG8444	CG8444-RA	FBgn0037671
1629426_s_at	Trx-2	CG31884-RB	FBgn0040070
1629445_at	mtrm	CG18543-RA	FBgn0010431
1629464_a_at	CG32473	CG32473-RA	FBgn0052473
1629478_at	mRpS18A	CG31450-RA	FBgn0051450
1629485_at	gd	CG1505-RA	FBgn0000808
1629537_s_at	CG30394	CG30394-RB	FBgn0050394
1629552_at	rdgBbeta	CG17818-RA	FBgn0027872
1629569_at	CG1839	CG1839-RA	FBgn0030555
1629577_at	CG5690	CG5690-RA	FBgn0035295
1629586_at	CG3805	CG3805-RA	FBgn0031665
1629600_at	CG17660	CG17660-RA	FBgn0031356
1629602_at	CG14211	CG14211-RB	FBgn0031044
1629606_at	CG13890	CG13890-RA	FBgn0035169
1629629_at	CG12151	CG12151-RA	FBgn0029958
1629632_at	CG8135	CG8135-RA	FBgn0037689
1629650_at	CG3248	CG3248-RA	FBgn0031536
1629659_s_at	pAbp	CG5119-RC	FBgn0003031
1629681_x_at	CG4068	CG4068-RA	FBgn0029738
1629695_at	CG4686	CG4686-RA	FBgn0038739
1629725_at	CG33331	CG3641-RB	---
1629737_at	dpa	CG1616-RA	FBgn0015929
1629741_at	CG32666	CG32666-RB	FBgn0052666
1629746_at	CG4041	CG4041-RA	FBgn0029736
1629758_at	Aats-pro	CG12186-RA	---
1629766_at	ca	CG31037-RA	FBgn0051037
1629777_at	CG9588	CG9588-RA	FBgn0038166
1629793_at	CG12772	CG12772-RA	FBgn0030055
1629808_at	NA	S	---
1629842_at	Gap1	CG6721-RB	FBgn0004390
1629851_at	CG31998	CG31998-RA	FBgn0051998
1629854_at	CG15743	CG15743-RA	FBgn0030465
1629859_s_at	vap	CG9209-RA	FBgn0003969
1629869_s_at	Fatp	CG7400-RA	FBgn0021953
1629889_s_at	regucalcin	CG1803-RA	FBgn0030362
1629898_s_at	CG10737	CG10737-RD	FBgn0034420
1629920_at	Kap-alpha1	CG8548-RA	FBgn0024889
1629938_at	Ctr1A	CG3977-RA	---
1629943_at	CG7112	CG7112-RA	FBgn0035879
1629949_at	CG14647	CG14647-RA	FBgn0037244
1629961_s_at	l(2)44DEa	CG8732-RA	FBgn0010609
1629965_at	CG8262	CG8262-RA	FBgn0027513
1629968_s_at	CG17370	CG17370-RA	FBgn0039381
1629970_s_at	eIF-4E	CG4035-RB	FBgn0015218
1630018_at	spn-B	CG3325-RA	FBgn0003480
1630025_at	CG2865	CG2865-RA	FBgn0023526
1630031_at	RpS5a	CG8922-RA	FBgn0002590
1630055_a_at	sec31	CG8266-RA	FBgn0033339
1630075_s_at	CG9699	CG9699-RA	FBgn0030772
1630076_at	Hop	CG2720-RA	FBgn0024352
1630090_at	mxc	CG12058-RA	FBgn0005639
1630092_at	CG13088	CG13088-RA	FBgn0032047
1630093_at	RpS24	CG3751-RA	FBgn0034751
1630110_at	CG12935	CG12935-RA	FBgn0033547
1630115_at	CG15602	CG15602-RA	FBgn0030694
1630131_at	CG6567	CG6567-RA	FBgn0037842
1630154_at	CG3437	CG3437-RA	FBgn0035998
1630157_a_at	CG7453	CG7453-RA	FBgn0030991
1630167_at	Pcd	CG1963-RA	FBgn0024841
1630177_at	Ranbp11	CG33139-RA	FBgn0053139
1630178_at	CG12082	CG12082-RA	FBgn0035402
1630208_at	ligatin	CG31426-RA	FBgn0041588
1630236_s_at	CG15093	CG15093-RC	FBgn0034390
1630239_at	alphaTub67C	CG8308-RA	FBgn0004236
1630245_at	shu	CG4735-RA	FBgn0003401
1630270_s_at	RpL3	CG4863-RA	FBgn0020910
1630276_at	CG5149	CG5149-RA	FBgn0031904
1630278_s_at	spin	CG8428-RE	FBgn0004571
1630283_at	Cdc37	CG12019-RA	FBgn0011573
1630301_at	CG12204	CG12204-RA	FBgn0031022
1630332_at	CG3652	CG3652-RA	FBgn0031600
1630378_at	CG17657	CG17657-RA	FBgn0031358
1630390_at	CG5602	CG5602-RA	FBgn0034922
1630396_at	CG4360	CG4360-RA	FBgn0038787
1630408_s_at	CG7033	CG7033-RC	FBgn0030086
1630409_at	CG9938	CG9938-RA	FBgn0030500
1630451_at	CG30185	CG30185-RA	FBgn0050185
1630455_at	RpL19	CG2746-RA	FBgn0002607
1630470_s_at	CG9775	CG9775-RA	FBgn0037261
1630477_at	msl-3	CG8631-RA	FBgn0002775
1630496_a_at	spel1	CG4215-RB	FBgn0015546
1630503_at	CG6045	CG6045-RA	FBgn0038349
1630506_at	CG3077	CG3077-RA	FBgn0031457
1630533_at	CG3221	CG3221-RA	FBgn0034569
1630550_a_at	CG5674	CG5674-RA	FBgn0032656
1630557_at	CG11859	CG11859-RA	FBgn0039306
1630606_at	SH3PX1	CG6757-RA	FBgn0040475
1630632_s_at	CG2982	CG2982-RB	FBgn0029704
1630634_s_at	RpL9	CG6141-RA	FBgn0015756
1630638_at	dre4	CG1828-RA	FBgn0002183
1630643_at	ScpX	CG17320-RA	FBgn0015808
1630694_at	CG3304	CG3304-RA	FBgn0031527
1630696_at	CG12972	CG12972-RA	FBgn0037076
1630701_at	CG10778	CG10778-RA	FBgn0029980
1630705_at	CG4511	CG4511-RA	FBgn0037843
1630717_s_at	cg	CG8367-RD	FBgn0000289
1630724_at	CG1890	CG1890-RA	FBgn0039869
1630730_at	CG6808	CG6808-RA	FBgn0037921
1630735_at	mRpL21	CG9730-RA	FBgn0036853
1630738_s_at	Pten	CG5671-RA	FBgn0026379
1630754_at	ORMDL	CG14577-RA	FBgn0037110
1630756_at	raptor	CG4317-RA	FBgn0026060
1630767_at	CG31262	CG31262-RA	FBgn0051262
1630771_s_at	l(2)37Cc	CG10691-RB	FBgn0002031
1630795_at	CG12125	CG12125-RA	FBgn0030037
1630813_at	RpL11	CG7726-RA	FBgn0013325
1630814_s_at	CG10353	CG10353-RA	FBgn0030349
1630858_s_at	CG7816	CG7816-RF	FBgn0039714
1630865_s_at	CG11337	CG11337-RB	FBgn0039846
1630885_at	CG12534	CG12534-RA	FBgn0031068
1630892_at	CG11208	CG11208-RA	FBgn0034488
1630893_at	CG7639	CG7639-RA	FBgn0033989
1630900_at	Nhe1	CG12178-RA	FBgn0026787
1630917_at	CG7889	CG7889-RA	FBgn0031003
1630932_at	CG7488	CG7488-RA	FBgn0038106
1630934_at	NA	TRANSPOSON	---
1630942_at	CG5742	CG5742-RA	FBgn0034304
1630943_at	CG3885	CG3885-RA	FBgn0036718
1630949_s_at	Rheb	CG1081-RA	FBgn0041191
1630950_at	nop5	CG10206-RA	FBgn0026196
1630981_at	CG2698	CG2698-RA	FBgn0037536
1630986_s_at	Adk3	CG6612-RB	FBgn0042094
1630990_at	bs	CG3411-RA	FBgn0004101
1630991_at	CG11007	CG11007-RA	FBgn0034455
1631015_s_at	NA	CG17489-RE	---
1631024_s_at	CG14617	CG14617-RB	FBgn0031191
1631045_a_at	CG3571	CG3571-RA	FBgn0037978
1631049_at	Arp14D	CG9901-RA	FBgn0011742
1631050_at	CG5384	CG5384-RA	FBgn0032216
1631054_s_at	CG7943	CG7943-RB	FBgn0039741
1631055_at	Pka-C1	CG4379-RB	FBgn0000273
1631088_at	CG9578	CG9578-RA	FBgn0031094
1631092_at	CG8032	CG8032-RA	FBgn0037606
1631109_at	CG13550	CG13550-RA	FBgn0034853
1631131_a_at	CG2990	CG2990-RA	FBgn0030170
1631133_at	CG2712	CG2712-RA	FBgn0024975
1631137_at	viaf	CG18593-RA	FBgn0036237
1631151_at	CG4951	CG4951-RA	FBgn0039563
1631177_at	raptor	CG4320-RA	FBgn0029840
1631214_at	CG1675	CG1675-RA	FBgn0033457
1631227_at	CG5793	CG5793-RA	FBgn0038858
1631243_s_at	l(3)05822	CG7129-RA	FBgn0010877
1631245_s_at	CG9706	CG9706-RA	FBgn0036662
1631268_at	ast	CG4426-RA	FBgn0015905
1631286_at	CG7857	CG7857-RA	FBgn0026738
1631288_at	CG11696	CG11696-RA	FBgn0030314
1631308_at	CG10737	CG10737-RB	FBgn0034420
1631309_at	CG7280	CG7280-RA	FBgn0030966
1631320_at	Pp2C1	CG2984-RA	FBgn0022768
1631328_s_at	DnaJ-H	CG9828-RB	FBgn0032474
1631330_at	CG3408	CG3408-RA	FBgn0036008
1631333_s_at	Adh	CG32954-RB	FBgn0052954
1631334_at	CG10260	CG10260-RB	FBgn0040335
1631355_at	mRpS28	CG5497-RA	FBgn0034361
1631392_at	CG11089	CG11089-RA	FBgn0039241
1631407_a_at	APC7	CG14444-RA	FBgn0029879
1631426_at	CG32412	CG32412-RA	FBgn0052412
1631455_at	CG30493	CG30493-RB	FBgn0050493
1631483_at	CG11257	CG11257-RA	FBgn0034442
1631499_a_at	sws	CG2212-RA	FBgn0003656
1631515_at	CG11877	CG11877-RA	FBgn0039636
1631520_at	CG1845	CG1845-RA	FBgn0033155
1631525_at	l(2)k10201	CG13951-RA	FBgn0016970
1631527_at	CG5642	CG5642-RA	FBgn0036258
1631531_at	CG5434	CG5434-RA	FBgn0038810
1631533_at	Cyp6a22	CG10240-RA	FBgn0013773
1631550_at	CG5874	CG5874-RA	FBgn0038872
1631575_at	U2A	CG1406-RA	FBgn0033210
1631577_a_at	CG3760	CG3760-RB	FBgn0022343
1631630_at	Klp67A	CG10923-RA	FBgn0004379
1631638_at	Pvf1	CG7103-RA	FBgn0030964
1631671_at	CG13827	CG13827-RA	FBgn0039068
1631675_a_at	Phm	CG3832-RB	FBgn0019948
1631684_at	CG13014	CG13014-RA	FBgn0030759
1631688_at	mal	CG1692-RA	FBgn0002641
1631690_a_at	CG9945	CG9945-RA	FBgn0034527
1631704_at	CG5805	CG5805-RA	FBgn0039223
1631723_at	CG5498	CG5498-RB	FBgn0027565
1631739_at	RpL13A	CG1475-RB	FBgn0037351
1631765_at	puc	CG7850-RA	FBgn0004210
1631766_at	CG8818	CG8818-RA	FBgn0033751
1631776_at	CG11968	CG11968-RA	FBgn0037647
1631779_s_at	ptr	CG2841-RB	FBgn0003159
1631783_at	CG4267	CG4267-RA	FBgn0031405
1631798_s_at	CG4774	CG4774-RB	FBgn0039360
1631807_at	CG9386	CG9386-RA	FBgn0037708
1631831_at	Cog7	CG31040-RA	FBgn0051040
1631875_at	CG1172	CG1172-RA	FBgn0037321
1631877_a_at	Aats-his	CG6335-RA	---
1631880_at	CG1492	CG1492-RA	FBgn0030361
1631891_at	CG6488	CG6488-RA	FBgn0032361
1631909_at	bai	CG11785-RA	---
1631964_at	CG18262	CG18262-RA	FBgn0030012
1631984_at	CG3639	CG3639-RA	FBgn0031282
1631994_a_at	Mocs1	CG33048-RA	FBgn0036122
1632024_at	CG5180	CG5180-RA	FBgn0043457
1632028_a_at	Gs1l	CG15441-RB	FBgn0019982
1632049_at	CG13126	CG13126-RA	FBgn0032168
1632099_s_at	Liprin-alpha	CG11199-RA	FBgn0046704
1632119_s_at	ltd	CG8024-RC	FBgn0015788
1632129_a_at	syd	CG8110-RA	FBgn0024187
1632161_at	nbs	CG6754-RB	FBgn0026198
1632222_a_at	CG9238	CG9238-RA	FBgn0036428
1632240_at	mus81	CG3026-RA	FBgn0040347
1632248_s_at	CycG	CG11525-RD	FBgn0039858
1632266_at	CG13367	CG13367-RA	FBgn0025634
1632274_at	CG8134	CG8134-RA	FBgn0030671
1632280_at	mRpS35	CG2101-RA	FBgn0035374
1632288_at	CDC45L	CG3658-RA	FBgn0026143
1632292_at	Myt1	CG32417-RA	FBgn0040298
1632301_at	CG9536	CG9536-RA	FBgn0031818
1632309_at	As	CG6190-RA	FBgn0036148
1632316_at	CG16935	CG16935-RA	FBgn0033883
1632317_at	CG3036	CG3036-RA	FBgn0031645
1632322_at	CG16953	CG16953-RA	FBgn0038809
1632335_at	RpL27	CG4759-RA	FBgn0039359
1632338_a_at	CG33523	CG10977-RA	---
1632343_at	Alas	CG3017-RA	FBgn0020764
1632352_a_at	CG30007	CG30007-RB	FBgn0050007
1632361_at	retm	CG9528-RA	FBgn0031814
1632377_at	CG8399	CG8399-RA	FBgn0034067
1632402_at	CG6744	CG6744-RA	FBgn0037901
1632403_at	CG12263	CG12263-RA	FBgn0034346
1632410_at	CG12093	CG12093-RA	FBgn0035372
1632421_at	CG9531	CG9531-RA	FBgn0031817
1632429_at	Rab7	CG5915-RA	FBgn0015795
1632434_at	l(3)70Da	CG6760-RA	FBgn0013563
1632443_at	CG10274	CG10274-RA	FBgn0035690
1632484_at	CG2218	CG2218-RA	FBgn0039767
1632487_at	CG14721	CG14721-RA	FBgn0037942
1632488_a_at	NA	CG33009-RB	FBgn0053009
1632510_at	CG7332	CG7332-RA	FBgn0030973
1632517_at	CG7966	CG7966-RA	FBgn0038115
1632519_at	CG8366	CG8366-RA	FBgn0034054
1632545_s_at	CG5522	CG5522-RA	FBgn0034158
1632548_a_at	Mes2	CG11100-RB	FBgn0037207
1632574_at	CG6574	CG6574-RA	FBgn0037846
1632576_at	CG8142	CG8142-RA	FBgn0030871
1632577_a_at	Su(var)3-9	CG6476-RB	FBgn0003600
1632580_at	CG12765	CG12765-RA	FBgn0033813
1632581_at	CG1663	CG1663-RA	FBgn0033449
1632596_at	mRpL44	CG2109-RA	FBgn0037330
1632602_s_at	AGO1	CG6671-RC	FBgn0026611
1632606_a_at	CG33169	CG33169-RA	FBgn0053169
1632624_at	cort	CG11330-RA	FBgn0000351
1632626_at	CG17712	CG17712-RA	FBgn0027597
1632638_at	CG7846	CG7846-RA	FBgn0030877
1632667_s_at	Gapdh2	CG8893-RB	FBgn0001092
1632669_at	Mcm2	CG7538-RA	FBgn0014861
1632680_at	Pgant35A	CG7480-RA	FBgn0001970
1632683_s_at	NA	TRANSPOSON	---
1632704_at	CG4663	CG4663-RA	FBgn0033812
1632739_at	CG32536	CG32536-RA	FBgn0052536
1632743_a_at	dre4	CG1828-RB	FBgn0002183
1632756_at	CG33249	CG1846-RA	FBgn0053249
1632763_at	CG33506	CG10220-RA	---
1632771_at	mRpS29	CG3633-RA	FBgn0034727
1632774_s_at	CG12065	CG12065-RA	FBgn0030052
1632784_at	cnk	CG6556-RA	FBgn0021818
1632804_at	CG7175	CG7175-RA	FBgn0038584
1632821_a_at	CG3287	CG3287-RB	FBgn0028954
1632835_at	CG9376	CG9376-RA	FBgn0036893
1632836_at	CG32632	CG32632-RB	FBgn0052632
1632837_at	CG2129	CG2129-RA	FBgn0030008
1632848_at	nmdyn-D6	CG5310-RA	FBgn0030573
1632850_at	CG7338	CG7338-RA	FBgn0037073
1632858_a_at	Xe7	CG2179-RA	---
1632870_at	CG32364	CG32364-RA	FBgn0052364
1632888_s_at	CG31687	CG31687-RA	FBgn0051687
1632897_at	Golgin84	CG17785-RA	FBgn0039188
1632908_s_at	Lerp	CG31072-RB	FBgn0051072
1632913_at	CG10959	CG10959-RA	FBgn0030010
1632915_s_at	Sxl	CG33070-RB	FBgn0053070
1632958_a_at	CG15675	CG15675-RA	FBgn0034648
1632963_at	CG4963	CG4963-RA	FBgn0039561
1632978_at	CG32207	CG32207-RA	FBgn0052207
1632985_at	CG1893	CG1893-RA	FBgn0035390
1632991_at	CG1418	CG1418-RA	FBgn0033468
1632998_at	D12	CG13400-RA	FBgn0027490
1633005_at	CG6903	CG6903-RA	FBgn0029737
1633025_at	CG4627	CG4627-RA	FBgn0033808
1633036_s_at	CG32495	CG32495-RA	FBgn0052495
1633076_at	CG15092	CG15092-RA	FBgn0034388
1633088_at	CG4733	CG4733-RA	FBgn0038744
1633092_at	cup	CG11181-RA	FBgn0000392
1633109_at	CG33229	CT37659	FBgn0035114
1633153_at	CG7134	CG7134-RA	FBgn0031952
1633164_s_at	CG10625	CG10625-RA	FBgn0035612
1633180_at	exu	CG8994-RC	FBgn0000615
1633188_a_at	Grip84	CG3917-RC	FBgn0026430
1633222_at	CG6073	CG6073-RA	FBgn0039417
1633225_at	CG32278	CG32278-RA	FBgn0052278
1633249_at	DNApol-alpha180	CG6349-RA	FBgn0004493
1633254_at	CG7787	CG7787-RA	FBgn0032020
1633283_at	CG6764	CG6764-RA	FBgn0037899
1633304_at	CG1967	CG1967-RA	FBgn0030341
1633326_at	CG15356	CG15356-RA	FBgn0031377
1633363_at	CG6428	CG6428-RA	FBgn0029689
1633382_s_at	CG8920	CG8920-RC	FBgn0027529
1633387_at	bves	CG32513-RA	FBgn0031150
1633389_at	CG12404	CG12404-RA	FBgn0032465
1633417_at	gnu	CG5272-RA	---
1633422_a_at	lola	CG12052-RI	FBgn0005630
1633451_at	CG32634	CG32634-RA	FBgn0052634
1633454_s_at	Pfrx	CG3400-RG	FBgn0027621
1633463_s_at	CG30463	CG30463-RA	FBgn0050463
1633476_at	Acox57D-d	CG9709-RA	FBgn0034629
1633487_at	CG30109	CG30109-RA	FBgn0050109
1633506_s_at	CG6091	CG6091-RA	FBgn0036180
1633523_at	Pbgs	CG10335-RA	FBgn0036271
1633535_at	VhaAC39	CG2934-RA	FBgn0028665
1633543_s_at	Cdc42	CG12530-RA	FBgn0010341
1633556_s_at	Dad	CG5201-RA	FBgn0020493
1633573_a_at	att-ORFB	CG4241-RA	---
1633576_s_at	CG1910	CG1910-RB	FBgn0022349
1633597_at	CG14290	CG14290-RB	FBgn0038662
1633598_at	CG32221	CG32221-RA	FBgn0052221
1633613_at	CG2765	CG2765-RA	FBgn0035087
1633635_s_at	CG7879	CG7879-RA	FBgn0035235
1633645_at	CG13512	CG13512-RA	FBgn0034760
1633646_at	inaF	CG2457-RA	FBgn0023077
1633660_at	Orc5	CG7833-RA	FBgn0015271
1633661_at	CG11377	CG11377-RA	FBgn0031217
1633664_at	bc10	CG4867-RA	FBgn0040239
1633690_at	CG8323	CG8323-RA	FBgn0033903
1633691_at	CG32262	CG32262-RA	FBgn0052262
1633711_a_at	CG31012	CG31012-RA	FBgn0027598
1633717_a_at	CG2199	CG2199-RB	FBgn0035213
1633728_at	CG12728	CG12728-RA	FBgn0029825
1633730_at	dik	CG7098-RA	FBgn0030891
1633739_at	EfSec	CG9841-RA	FBgn0034627
1633740_at	CG1885	CG1885-RA	FBgn0030066
1633759_s_at	larp	CG14066-RD	FBgn0040108
1633760_at	CG10399	CG10399-RA	FBgn0031877
1633766_at	CG5241	CG5241-RA	FBgn0036564
1633770_at	CG11967	CG11967-RA	FBgn0037646
1633799_a_at	CG12010	CG12010-RA	FBgn0035443
1633803_at	Pgm	CG5165-RA	FBgn0003076
1633814_at	CG3842	CG3842-RA	FBgn0029866
1633843_at	CG31672	CG31672-RA	FBgn0028952
1633845_at	CG15896	CG15896-RA	FBgn0029858
1633850_at	CG18156	CG18156-RA	FBgn0035725
1633866_at	Su(z)2	CG3905-RA	FBgn0008654
1633870_at	CG9436	CG9436-RA	FBgn0033101
1633888_s_at	kirre	CG3653-RB	FBgn0028369
1633923_at	CG1749	CG1749-RA	FBgn0030305
1633934_at	CG8417	CG8417-RA	FBgn0037744
1633957_s_at	CG5316	CG5316-RC	FBgn0038704
1633960_at	CG5823	CG5823-RA	FBgn0038515
1633975_s_at	CG12214	CG12214-RB	FBgn0033495
1633980_at	CG14969	CG14969-RA	FBgn0035440
1633986_at	CG5466	CG5466-RA	FBgn0038815
1633997_s_at	CG5938	CG5938-RB	---
1634015_s_at	CG5077	CG5077-RA	FBgn0038786
1634033_s_at	Glut1	CG1086-RB	FBgn0025593
1634043_at	CG5721	CG5721-RA	FBgn0034315
1634048_a_at	bgm	CG4501-RB	FBgn0027348
1634072_s_at	Hmgs	CG4311-RA	FBgn0010611
1634077_at	CG4789	CG4789-RA	FBgn0030792
1634117_at	CG6204	CG6204-RA	FBgn0039165
1634148_at	CG4842	CG4842-RA	FBgn0036620
1634150_s_at	Hr78	CG7199-RB	FBgn0015239
1634189_at	CG10338	CG10338-RA	FBgn0032700
1634218_at	CG17270	CG17270-RA	FBgn0038828
1634241_at	CG4860	CG4860-RA	FBgn0037999
1634243_a_at	CG4673	CG4673-RB	FBgn0039348
1634269_at	CG13784	CG13784-RA	FBgn0031897
1634294_s_at	AP-1gamma	CG9113-RB	FBgn0030089
1634296_s_at	CG17646	CG17646-RB	FBgn0031362
1634298_at	CG12375	CG12375-RA	FBgn0031987
1634316_at	CG1582	CG1582-RA	FBgn0030246
1634329_at	CG32579	CG32579-RA	FBgn0052579
1634336_at	bam	CG10422-RA	FBgn0000158
1634374_at	CG33138	CG33138-RA	FBgn0053138
1634381_a_at	CG2818	CG2818-RA	FBgn0031566
1634385_at	CG15524	CG15524-RA	FBgn0039731
1634390_s_at	Nacalpha	CG8759-RB	FBgn0017565
1634408_at	CG10209	CG10209-RA	FBgn0033971
1634429_at	CG8360	CG8360-RA	FBgn0032001
1634442_at	smo	CG11561-RA	FBgn0003444
1634451_at	CG12236	CG12236-RA	FBgn0029822
1634458_at	CG31635	CG31635-RA	FBgn0051635
1634522_s_at	Paps	CG8363-RB	FBgn0020389
1634541_a_at	CG3271	CG3271-RB	FBgn0033088
1634543_at	CG9203	CG9203-RA	FBgn0030646
1634549_at	CG11750	CG11750-RA	FBgn0030294
1634558_s_at	egh	CG9659-RC	FBgn0001404
1634561_s_at	CG32675	CG32675-RB	FBgn0052675
1634562_s_at	CG13503	CG13503-RB	FBgn0034695
1634565_at	CG4957	CG4957-RA	FBgn0032205
1634588_at	Sema-1a	CG18405-RA	FBgn0011259
1634601_at	CG9684	CG9684-RA	FBgn0037583
1634625_at	Dnz1	CG6627-RA	FBgn0027453
1634628_at	CG30392	CG30392-RA	FBgn0050392
1634655_at	CG3894	CG3894-RA	FBgn0035059
1634660_at	mrt	CG3361-RA	FBgn0039507
1634672_at	CG5064	CG5064-RA	FBgn0035947
1634675_s_at	CG3774	CG3774-RA	FBgn0029849
1634690_at	RacGAP50C	CG13345-RA	FBgn0033881
1634695_at	lds	CG2684-RA	FBgn0002542
1634700_at	CG8258	CG8258-RA	FBgn0033342
1634720_at	CG11151	CG11151-RA	FBgn0030519
1634722_s_at	mbf1	CG4143-RA	FBgn0026208
1634733_at	CG3831	CG3831-RA	FBgn0034804
1634739_a_at	Pfk	CG4001-RA	FBgn0003071
1634746_at	CG3589	CG3589-RA	FBgn0035065
1634748_at	dwg	CG2711-RA	FBgn0000520
1634782_s_at	Cctgamma	CG8977-RA	FBgn0015019
1634822_a_at	CG10344	CG10344-RA	FBgn0034729
1634845_at	Tsp42Ef	CG12845-RA	FBgn0033127
1634854_at	CG16989	CG16989-RA	FBgn0025621
1634872_at	CG4975	CG4975-RA	FBgn0034266
1634895_s_at	Rab5	CG3664-RB	FBgn0014010
1634917_at	RpL23A	CG7977-RA	FBgn0026372
1634922_s_at	CG32795	CG32795-RA	FBgn0040384
1634934_at	CG8765	CG8765-RA	FBgn0036900
1634940_at	kraken	CG3943-RA	FBgn0020545
1634944_at	l(2)tid	CG5504-RA	FBgn0002174
1634952_s_at	CG15094	CG15094-RA	FBgn0034392
1634961_s_at	Vha68-2	CG3762-RA	FBgn0020367
1634970_at	CG3634	CG3634-RA	FBgn0037026
1634980_s_at	CG18490	CG18490-RB	FBgn0036149
1635025_a_at	l(1)G0255	CG4094-RA	FBgn0029890
1635035_at	CG9384	CG9384-RA	FBgn0036446
1635040_a_at	didum	CG2146-RA	FBgn0015933
1635051_a_at	CG14536	CG14536-RA	FBgn0031950
1635058_at	CG6937	CG6937-RA	FBgn0038989
1635066_at	CG9063	CG9063-RA	FBgn0028500
1635099_at	CG3590	CG3590-RA	FBgn0038467
1635101_at	CG10309	CG10309-RA	FBgn0038418
1635138_at	Fur1	CG10772-RA	FBgn0004509
1635151_at	COQ7	CG14437-RA	FBgn0029502
1635153_at	Gfat2	CG1345-RA	FBgn0039580
1635156_s_at	Pka-R1	CG3263-RC	FBgn0000275
1635168_at	CG5872	CG5872-RA	FBgn0036991
1635186_at	Syx13	CG11278-RA	FBgn0036341
1635214_at	mus308	CG6019-RA	FBgn0002905
1635219_at	CG12883	CG12883-RA	FBgn0039538
1635224_s_at	Jra	CG2275-RB	FBgn0001291
1635237_at	Ing3	CG6632-RA	FBgn0030945
1635252_a_at	Actn	CG4376-RB	FBgn0000667
1635253_a_at	l(1)G0334	CG7010-RA	---
1635291_a_at	Zn72D	CG5215-RA	FBgn0017453
1635302_at	mus101	CG11156-RA	FBgn0002878
1635303_at	RpS13	CG13389-RA	FBgn0010265
1635322_a_at	CG13322	CG13322-RC	FBgn0033784
1635329_at	CG7638	CG7638-RA	FBgn0036133
1635335_at	CG12018	CG12018-RA	FBgn0027903
1635352_s_at	Vha44	CG8048-RA	FBgn0020611
1635355_a_at	Xbp1	CG9415-RB	FBgn0021872
1635363_a_at	Jupiter	CG31363-RD	FBgn0051363
1635368_at	CG11398	CG11398-RA	FBgn0040366
1635376_at	CG9086	CG9086-RA	FBgn0030809
1635385_at	CG10225	CG10225-RA	FBgn0039110
1635388_s_at	RpS9	CG3395-RA	FBgn0010408
1635421_at	Syx16	CG1467-RA	FBgn0031106
1635428_at	CG12863	CG12863-RA	FBgn0033948
1635468_a_at	CG7730	CG7730-RB	FBgn0036689
1635474_at	CG8873	CG8873-RA	FBgn0031652
1635479_a_at	NA	CG32056-RA	FBgn0052056
1635528_s_at	RpS10b	CG14206-RB	FBgn0031035
1635531_at	rost	CG9552-RA	FBgn0011705
1635538_at	CG11210	CG11210-RA	FBgn0033259
1635555_at	CG10495	CG10495-RA	FBgn0032750
1635560_at	NA	CG40263-RA	---
1635570_a_at	CrebB-17A	CG6103-RA	FBgn0014467
1635596_at	CG6568	CG6568-RA	FBgn0034210
1635603_at	CG17202	CG17202-RA	FBgn0038043
1635618_at	l(1)G0331	CG2079-RA	FBgn0029944
1635628_s_at	Nipsnap	CG9212-RC	FBgn0030724
1635633_s_at	bin3	CG8276-RB	FBgn0033073
1635643_at	Rab23	CG2108-RA	FBgn0037364
1635654_at	CG11679	CG11679-RA	FBgn0030678
1635661_at	CG14777	CG14777-RB	FBgn0026872
1635667_at	CG31108	CG31108-RA	FBgn0051108
1635670_at	CG11601	CG11601-RA	FBgn0031244
1635681_at	CG4615	CG4615-RA	FBgn0029935
1635702_a_at	Caf1-180	CG12109-RB	FBgn0030054
1635718_at	bur	CG9242-RA	FBgn0000239
1635723_s_at	CG33129	CG33129-RC	FBgn0053129
1635740_at	Hmu	CG3373-RA	FBgn0015737
1635741_a_at	Patsas	CG6618-RA	FBgn0029137
1635744_at	CG9342	CG9342-RA	FBgn0032904
1635760_at	Orc2	CG3041-RA	FBgn0015270
1635762_at	CG6401	CG6401-RA	FBgn0034270
1635766_at	Fs(2)Ket	CG2637-RA	FBgn0000986
1635778_at	CG8771	CG8771-RA	FBgn0033766
1635808_s_at	CG8790	CG8790-RB	FBgn0027610
1635811_at	rux	CG4336-RA	FBgn0003302
1635832_at	CG12413	CG12413-RA	FBgn0039588
1635833_at	CG4198	CG4198-RA	FBgn0029753
1635848_at	Inos	CG11143-RA	FBgn0025885
1635870_at	CG1628	CG1628-RB	FBgn0030218
1635874_at	CG2794	CG2794-RA	FBgn0031265
1635881_at	CG13645	CG13645-RA	FBgn0039254
1635910_at	CG7331	CG7331-RA	FBgn0037582
1635934_at	spag	CG13570-RA	FBgn0015544
1635939_a_at	CG9641	CG9641-RA	FBgn0031483
1635960_at	slmb	CG3412-RA	FBgn0023423
1635976_at	CG9977	CG9977-RA	FBgn0035371
1635981_a_at	CG14648	CG14648-RA	FBgn0037245
1635984_at	Neu3	CG31385-RA	---
1636020_s_at	Adf1	CG15845-RA	FBgn0000054
1636044_at	Slh	CG3539-RA	FBgn0015816
1636052_at	l(1)dd4	CG10988-RA	FBgn0001612
1636056_at	RpL18A	CG6510-RA	FBgn0010409
1636064_at	CG2095	CG2095-RA	FBgn0037373
1636075_at	CG31453	CG31453-RA	FBgn0051453
1636103_a_at	nocturnin	CG31299-RB	FBgn0037872
1636107_at	CG14440	CG14440-RA	FBgn0029894
1636122_at	Socs16D	CG8146-RA	FBgn0030869
1636160_at	cdc23	CG2508-RA	FBgn0032863
1636182_a_at	CG10948	CG10948-RB	FBgn0036317
1636198_at	CG1265	CG1265-RB	FBgn0035517
1636245_at	T48	CG5507-RA	FBgn0004359
1636253_at	CG9330	CG9330-RA	FBgn0036888
1636254_s_at	NA	CG9924-RB	FBgn0038192
1636280_s_at	CG12360	CG12360-RA	FBgn0038111
1636289_s_at	DNApol-iota	CG7602-RB	FBgn0037554
1636295_at	CG6796	CG6796-RA	FBgn0034177
1636297_at	CG3173	CG3173-RA	FBgn0034964
1636301_s_at	larp	CG14066-RB	FBgn0040108
1636314_at	mtSSB	CG4337-RA	FBgn0010438
1636315_at	CG1360	CG1360-RA	FBgn0033195
1636321_s_at	CG13624	CG13624-RB	FBgn0039209
1636336_at	CG14618	CG14618-RA	FBgn0031189
1636353_s_at	CG8112	CG8112-RA	FBgn0037612
1636371_at	CG2941	CG2941-RA	FBgn0029686
1636382_at	CG17574	CG17574-RA	FBgn0033777
1636406_at	CG10321	CG10321-RA	FBgn0034643
1636454_at	CG7956	CG7956-RA	FBgn0038890
1636465_at	CG9215	CG9215-RA	FBgn0030659
1636476_a_at	CG11109	CG11109-RB	FBgn0037200
1636478_at	CG9596	CG9596-RA	FBgn0031832
1636483_at	CG6511	CG6511-RA	FBgn0035923
1636500_at	CG32425	CT32503	FBgn0052425
1636502_at	CG7718	CG7718-RA	FBgn0038649
1636547_at	NA	CR_TC_HL03538	---
1636557_a_at	NA	CG31170-RA	FBgn0051170
1636569_a_at	CG11883	CG11883-RA	FBgn0033538
1636572_at	CG3131	CG3131-RA	FBgn0031464
1636579_s_at	mdy	CG31991-RA	FBgn0004797
1636598_s_at	Unc-76	CG3981-RB	FBgn0040395
1636606_at	sll	CG7623-RA	FBgn0038524
1636636_at	CG11771	CG11771-RA	FBgn0039252
1636673_s_at	ttk	CG1856-RF	FBgn0003870
1636693_at	CG4330	CG4330-RA	FBgn0030452
1636727_at	CG4768	CG4768-RA	FBgn0030790
1636732_at	CG11695	CG11695-RA	FBgn0030316
1636735_s_at	CG3065	CG3065-RC	FBgn0034946
1636740_at	Fdh	CG6598-RA	FBgn0011768
1636764_at	CG31075	CG31075-RA	FBgn0051075
1636766_at	Ent2	CG31911-RA	FBgn0026585
1636787_s_at	th	CG12284-RB	FBgn0003691
1636788_a_at	loqs	CG6866-RA	FBgn0032515
1636795_at	Aats-ala-m	CG4633-RA	FBgn0028962
1636797_at	Aats-ser	CG4938-RA	FBgn0021750
1636806_at	Alg10	CG32076-RA	FBgn0052076
1636816_s_at	CG33090	CG33090-RB	FBgn0028916
1636822_s_at	endos	CG6513-RA	---
1636837_at	CG32177	CG32177-RA	FBgn0052177
1636845_at	CG8885	CG8885-RA	FBgn0031656
1636884_s_at	CG4658	CG4658-RA	FBgn0032170
1636909_at	CG4078	CG4078-RA	FBgn0029798
1636928_s_at	CG1486	CG1486-RA	FBgn0031174
1636935_at	CG2219	CG2219-RA	FBgn0039889
1636945_at	PpV	CG12217-RA	FBgn0003139
1636948_a_at	Aats-gly	CG6778-RA	---
1636972_at	CG8003	CG8003-RA	FBgn0036096
1636980_s_at	CG4643	CG4643-RA	---
1636999_a_at	MESK2	CG15669-RB	FBgn0043070
1637004_at	pcs	CG7761-RA	FBgn0033988
1637007_s_at	CG5445	CG5445-RB	FBgn0030838
1637048_at	CG1662	CG1662-RA	FBgn0030481
1637056_s_at	CG11200	CG11200-RB	FBgn0034500
1637068_at	CG6621	CG6621-RA	FBgn0037855
1637084_at	CG14883	CG14883-RA	FBgn0038432
1637142_at	CG9547	CG9547-RA	FBgn0031824
1637151_at	mre11	CG16928-RA	FBgn0020270
1637159_at	CG9065	CG9065-RA	FBgn0030610
1637182_at	CG9503	CG9503-RA	FBgn0030598
1637190_at	CG9149	CG9149-RA	FBgn0035203
1637191_at	Coprox	CG3433-RA	FBgn0021944
1637197_at	neb	CG10718-RA	FBgn0004374
1637220_s_at	CG11984	CG11984-RA	FBgn0037655
1637221_at	CG5705	CG5705-RA	FBgn0032486
1637223_s_at	CG8929	CG8929-RC	FBgn0034504
1637244_at	APC4	CG32707-RA	FBgn0052707
1637262_at	CG7698	CG7698-RA	FBgn0038636
1637263_at	mRpL45	CG6949-RA	FBgn0038996
1637265_at	CG7550	CG7550-RA	FBgn0035839
1637284_at	Rlip	CG11622-RA	FBgn0026056
1637298_at	CG5567	CG5567-RA	FBgn0036760
1637307_at	CG31694	CG31694-RA	FBgn0051694
1637331_at	NA	S	---
1637336_at	CG5377	CG5377-RA	FBgn0038974
1637342_s_at	l(2)03709	CG15081-RC	FBgn0010551
1637401_at	CG11095	CG11095-RA	FBgn0030528
1637405_at	CG32649	CG32649-RA	FBgn0052649
1637407_at	CG32243	CG32243-RA	FBgn0052243
1637417_at	CG6565	CG6565-RA	FBgn0032513
1637421_at	Cht2	CG2054-RA	FBgn0022702
1637428_a_at	NA	CG31349-RA	FBgn0003177
1637442_at	ttv	CG10117-RA	FBgn0020245
1637448_s_at	RpS19a	CG4464-RA	FBgn0010412
1637456_at	CG8878	CG8878-RA	FBgn0027504
1637475_at	feo	CG11207-RA	FBgn0030241
1637481_at	Tollo	CG6890-RA	FBgn0029114
1637508_at	slv	CG8717-RA	FBgn0025469
1637517_s_at	KrT95D	CG5405-RB	FBgn0020647
1637523_at	Nek2	CG17256-RA	FBgn0029970
1637532_s_at	DppIII	CG7415-RB	FBgn0037580
1637536_at	CG14303	CG14303-RA	FBgn0038633
1637542_s_at	NA	CG32956-RA	FBgn0052956
1637557_a_at	CG10724	CG10724-RA	FBgn0036357
1637559_at	CG13601	CG13601-RA	FBgn0039126
1637564_a_at	CG5382	CG5382-RB	FBgn0038950
1637576_s_at	CG8839	CG8839-RA	FBgn0033717
1637605_s_at	CG1146	CG1146-RB	FBgn0035346
1637641_at	Mkp3	CG14080-RA	FBgn0036844
1637671_a_at	CG14767	CG14767-RA	FBgn0040777
1637684_at	unc-104	CG8566-RD	FBgn0034155
1637689_at	CG5317	CG5317-RA	FBgn0032404
1637763_a_at	CG8298	CG8298-RA	FBgn0033673
1637769_s_at	CkIIbeta	CG15224-RA	FBgn0000259
1637771_s_at	CG7220	CG7220-RA	FBgn0033544
1637773_s_at	Baldspot	CG3971-RA	FBgn0036650
1637785_at	L	CG10109-RA	FBgn0001332
1637798_at	CG15717	CG15717-RA	FBgn0030451
1637814_s_at	Jafrac2	CG1274-RA	FBgn0040308
1637816_s_at	Tpi	CG2171-RA	FBgn0003738
1637819_at	CG6192	CG6192-RA	FBgn0032341
1637847_at	CG5362	CG5362-RA	FBgn0032237
1637897_at	CycT	CG6292-RB	FBgn0025455
1637911_at	CG16892	CG16892-RA	FBgn0030122
1637917_s_at	ttk	CG1856-RE	FBgn0003870
1637936_at	CG32512	CG32512-RA	FBgn0052512
1637946_at	CG5068	CG5068-RA	FBgn0035951
1637947_s_at	CG30389	CG30389-RA	FBgn0050389
1637954_at	CG5844	CG5844-RA	FBgn0038049
1637959_at	CG4334	CG4334-RA	FBgn0038312
1637966_at	slpr	CG2272-RA	FBgn0030018
1637973_a_at	CG4407	CG4407-RA	FBgn0030431
1637978_at	CG10194	CG10194-RA	FBgn0032790
1637987_at	CG10192	CG10192-RA	FBgn0039122
1637992_at	CG6607	CG6607-RA	FBgn0039204
1638060_at	CG10077	CG10077-RB	FBgn0035720
1638067_a_at	CG5261	CG5261-RB	FBgn0031912
1638068_a_at	RpS11	CG8857-RA	FBgn0033699
1638073_at	mRpL38	CG15871-RA	FBgn0030552
1638095_at	CG3709	CG3709-RA	FBgn0031227
1638119_at	PGRP-LE	CG8995-RA	FBgn0030695
1638126_at	CG8055	CG8055-RA	FBgn0033385
1638127_s_at	Dlic2	CG1938-RA	FBgn0030276
1638140_at	CG14043	CG14043-RA	FBgn0031659
1638146_at	Rtc1	CG11130-RA	FBgn0020909
1638179_at	CG12107	CG12107-RA	FBgn0033209
1638185_at	CG14613	CG14613-RA	FBgn0031188
1638186_a_at	CG9025	CG9025-RA	FBgn0034542
1638192_a_at	Wsck	CG31127-RA	FBgn0051127
1638215_at	CG8043	CG8043-RA	FBgn0037610
1638237_at	CG5412	CG5412-RA	FBgn0038806
1638245_at	CG13766	CG13766-RA	FBgn0031834
1638247_at	CG17065	CG17065-RA	FBgn0031099
1638272_at	Srp19	CG4457-RA	FBgn0015298
1638286_at	pie	CG5354-RA	FBgn0005683
1638290_at	CG32528	CG32528-RA	FBgn0052528
1638310_at	Hlc	CG1666-RA	FBgn0001565
1638313_at	CG8321	CG8321-RA	FBgn0033677
1638315_s_at	CG8493	CG8493-RA	FBgn0033716
1638326_at	CG7685	CG7685-RA	FBgn0038619
1638327_a_at	CG17754	CG17754-RC	FBgn0030114
1638329_at	png	CG11420-RA	FBgn0000826
1638342_at	CG2046	CG2046-RA	FBgn0037378
1638354_at	CG12007	CG12007-RA	FBgn0037293
1638367_at	CG7686	CG7686-RA	FBgn0027525
1638400_at	CG8503	CG8503-RA	FBgn0033917
1638412_at	px	CG4444-RA	FBgn0003175
1638414_a_at	Bmcp	CG7314-RA	FBgn0036199
1638425_at	CG15643	CG15643-RA	FBgn0030654
1638507_at	mRpL46	CG13922-RA	FBgn0035272
1638510_at	CG7744	CG7744-RA	FBgn0034447
1638511_at	Aats-trp	CG9735-RB	FBgn0010803
1638529_at	Scsalpha	CG1065-RA	FBgn0004888
1638547_s_at	CG7955	CG7955-RA	FBgn0035244
1638575_at	Mcm6	CG4039-RA	FBgn0025815
1638609_s_at	MBD-R2	CG10042-RB	FBgn0038016
1638621_at	CG31648	CG31648-RA	FBgn0051648
1638625_at	NA	S	---
1638635_at	exo70	CG7127-RA	FBgn0035892
1638651_a_at	CG3508	CG3508-RA	FBgn0038251
1638652_at	NA	CG40006-RC	FBgn0058006
1638670_a_at	CG5484	CG5484-RA	FBgn0039450
1638673_at	Bap	CG12532-RA	FBgn0010380
1638709_at	Ark	CG6829-RB	FBgn0024252
1638711_at	CG5706	CG5706-RA	FBgn0039175
1638727_at	NA	LD18978	---
1638735_at	prel	CG8806-RA	FBgn0033413
1638754_s_at	CG8445	CG8445-RA	FBgn0034088
1638779_at	tef	CG8961-RA	FBgn0043472
1638803_at	Rnp4F	CG3312-RA	FBgn0014024
1638806_at	Rbf2	CG5083-RA	FBgn0038390
1638819_at	CG31712	CG31712-RA	FBgn0051712
1638832_at	RpS23	CG8415-RA	FBgn0033912
1638844_s_at	CG3714	CG3714-RC	FBgn0031589
1638871_at	SCAR	CG4636-RA	FBgn0041781
1638874_at	CG4585	CG4585-RA	FBgn0025335
1638876_at	Rpn2	CG11888-RA	FBgn0028692
1638884_at	CG4238	CG4238-RA	FBgn0031384
1638899_s_at	CG15312	CG15312-RA	FBgn0030174
1638923_at	CG3566	CG3566-RB	FBgn0029854
1638937_at	CG3488	CG3488-RA	FBgn0014906
1638953_a_at	drpr	CG2086-RA	FBgn0027594
1638998_at	cul-5	CG1401-RA	FBgn0039632
1639016_at	CG8206	CG8206-RA	FBgn0030679
1639024_at	CG9630	CG9630-RA	FBgn0037561
1639032_at	CG14786	CG14786-RA	FBgn0027794
1639035_at	Rad51D	CG6318-RA	FBgn0030931
1639036_at	RpS11	CG8857-RC	FBgn0033699
1639045_at	mthl5	CG6965-RA	FBgn0037960
1639057_at	mRpS31	CG5904-RA	FBgn0036557
1639093_s_at	Tom70	CG6756-RA	FBgn0032397
1639095_at	CG10426	CG10426-RA	FBgn0036273
1639099_at	CG32100	CG32100-RA	FBgn0052100
1639111_at	CG15362	CG15362-RA	FBgn0031378
1639123_at	CG4882	CG4882-RA	FBgn0025336
1639135_at	Gtp-bp	CG2522-RA	FBgn0010391
1639136_s_at	psq	CG2368-RB	FBgn0004399
1639138_at	CG5524	CG5524-RA	FBgn0039164
1639153_at	CG13343	CG13343-RA	FBgn0033882
1639182_at	CG11360	CG11360-RA	FBgn0039920
1639188_at	CG3308	CG3308-RA	FBgn0038877
1639198_at	CG8635	CG8635-RA	FBgn0033317
1639205_s_at	tra2	CG10128-RC	FBgn0003742
1639212_a_at	CG8783	CG8783-RB	FBgn0036397
1639215_at	Csat	CG2675-RA	FBgn0024994
1639257_s_at	CG11739	CG11739-RC	FBgn0037239
1639259_at	l(2)k14708	CG9006-RA	FBgn0033637
1639286_s_at	CG31689	CG31689-RC	---
1639306_s_at	CG17090	CG17090-RB	FBgn0035142
1639309_at	CG12333	CG12333-RA	FBgn0038617
1639310_at	CG7101	CG7101-RA	FBgn0030963
1639326_s_at	kat80	CG13956-RB	FBgn0040207
1639346_at	CG9526	CG9526-RA	FBgn0031815
1639361_a_at	garz	CG8487-RA	FBgn0033714
1639370_at	CG1239	CG1239-RA	FBgn0037368
1639372_s_at	CG17567	CG17567-RA	FBgn0040994
1639375_a_at	CG2182	CG2182-RA	FBgn0037360
1639377_at	RpL27A	CG15442-RA	FBgn0010410
1639387_s_at	crq	CG4280-RA	FBgn0015924
1639405_at	CG4857	CG4857-RB	FBgn0026083
1639411_at	l(1)G0148	CG32742-RA	---
1639416_at	CG1598	CG1598-RA	FBgn0033191
1639432_at	GlcT-1	CG6437-RA	FBgn0034690
1639443_at	CG13631	CG13631-RA	FBgn0040600
1639453_at	Madm	CG1098-RA	FBgn0027497
1639524_at	CG18604	CG18604-RA	FBgn0034378
1639534_at	CG6792	CG6792-RA	FBgn0032401
1639536_at	CG6379	CG6379-RA	FBgn0029693
1639550_a_at	CG9650	CG9650-RA	FBgn0029939
1639553_at	CG9987	CG9987-RA	FBgn0032781
1639554_at	Nop60B	CG3333-RA	FBgn0023184
1639567_at	fh	CG8971-RA	FBgn0030092
1639574_a_at	rdgB	CG11111-RA	FBgn0003218
1639575_at	CG18446	CG18446-RA	FBgn0033458
1639576_at	Klp68D	CG7293-RA	FBgn0004381
1639586_at	CG12042	CG12042-RA	FBgn0033206
1639604_at	CG5056	CG5056-RA	FBgn0032231
1639608_at	CG9576	CG9576-RA	FBgn0031091
1639611_at	CG8709	CG8709-RA	FBgn0033269
1639614_s_at	RpL41	CR_TC_RE63504	---
1639619_a_at	CG3994	CG3994-RA	FBgn0028516
1639635_s_at	CG4196	CG4196-RC	FBgn0038297
1639637_a_at	CG3376	CG3376-RB	FBgn0034997
1639648_at	TfIIEalpha	CG10415-RA	FBgn0015828
1639654_at	CG3603	CG3603-RA	FBgn0029648
1639663_at	CG6276	CG6276-RA	FBgn0038316
1639666_at	S1P	CG7169-RA	FBgn0037105
1639678_at	CG2126	CG2126-RA	FBgn0039876
1639692_s_at	dl	CG6667-RA	FBgn0000462
1639719_at	Pabp2	CG2163-RA	FBgn0005648
1639722_s_at	CG4239	CG4239-RA	FBgn0030745
1639746_at	bip1	CG7574-RA	FBgn0026263
1639759_s_at	vlc	CG8390-RA	FBgn0010633
1639771_at	c11.1	CG12132-RA	FBgn0040236
1639803_at	CG5151	CG5151-RA	FBgn0036576
1639812_at	CG5555	CG5555-RA	FBgn0038686
1639825_at	comt	CG1618-RA	FBgn0000346
1639846_at	CG13760	CG13760-RB	FBgn0040375
1639858_s_at	Sara	CG15667-RA	FBgn0026369
1639873_at	CG6745	CG6745-RA	FBgn0035901
1639893_s_at	RpL7A	CG3314-RA	FBgn0014026
1639895_at	CG6719	CG6719-RA	FBgn0037893
1639905_at	l(2)37Bb	CG10655-RA	FBgn0002021
1639914_at	CG5961	CG5961-RA	FBgn0038056
1639938_at	CG12272	CG12272-RA	FBgn0036571
1639941_at	CG15317	CG15317-RA	FBgn0030137
1639949_s_at	RpS4	CG11276-RA	FBgn0011284
1639986_at	CG6854	CG6854-RA	FBgn0036478
1639999_at	CG2662	CG2662-RA	FBgn0024993
1640002_at	CG4586	CG4586-RA	FBgn0029924
1640019_at	S6kII	CG17596-RA	FBgn0011285
1640024_at	CG7598	CG7598-RA	FBgn0039689
1640043_s_at	NA	GM07077	FBgn0051688
1640048_s_at	CG32705	CT35401	FBgn0052705
1640075_a_at	path	CG3424-RA	FBgn0036007
1640084_a_at	CG8712	CG8712-RA	FBgn0033258
1640089_at	Uba1	CG1782-RA	FBgn0023143
1640096_at	Fancd2	CG31194-RA	FBgn0038827
1640101_at	CG8152	CG8152-RA	FBgn0034008
1640121_a_at	Phax	CG8069-RA	FBgn0033380
1640125_s_at	CG32541	CT33798	FBgn0052541
1640133_at	CG1792	CG1792-RA	FBgn0039860
1640150_s_at	RpS15Ab	CG12324-RA	FBgn0010198
1640187_a_at	CG11710	CG11710-RB	FBgn0031115
1640190_at	Sac1	CG9128-RA	FBgn0035195
1640198_at	CG5664	CG5664-RA	FBgn0037082
1640220_a_at	CG11779	CG11779-RA	FBgn0038683
1640227_at	CG8801	CG8801-RA	FBgn0028473
1640237_a_at	stc	CG3647-RB	FBgn0001978
1640264_at	CG31160	CG31160-RA	FBgn0051160
1640265_a_at	Acph-1	CG7899-RA	FBgn0000032
1640317_at	z	CG7803-RA	FBgn0004050
1640321_at	CG1347	CG1347-RA	FBgn0037363
1640326_at	NA	DM	---
1640335_at	CG31304	CG31304-RA	FBgn0051304
1640364_at	nrv1	CG9258-RA	FBgn0015776
1640430_s_at	CG15881	CG15881-RB	FBgn0036909
1640434_at	mos	CG8767-RA	FBgn0033773
1640446_s_at	NA	CG3195-RA	---
1640470_s_at	Fur2	CG18734-RA	FBgn0004598
1640478_at	CG31777	CG31777-RA	FBgn0051777
1640488_a_at	CG9510	CG33085-RA	FBgn0053085
1640492_at	CG10672	CG10672-RA	FBgn0035588
1640497_at	mib2	CG17492-RA	FBgn0032742
1640515_s_at	lqf	CG8532-RB	FBgn0028582
1640521_at	CG6361	CG6361-RA	FBgn0030925
1640527_at	Rlc1	CG9378-RB	FBgn0014023
1640539_a_at	CG8866	CG8866-RA	FBgn0037679
1640557_at	Elf	CG6382-RA	FBgn0020443
1640574_at	hoip	CG3949-RA	FBgn0015393
1640582_at	CG3529	CG3529-RB	FBgn0035995
1640602_s_at	PP2A-B'	CG7913-RD	FBgn0042693
1640610_at	CG6613	CG6613-RA	FBgn0034694
1640612_at	CG12025	CG12025-RA	FBgn0035285
1640637_at	MED19	CG5546-RA	FBgn0036761
1640650_at	Irp-1B	CG6342-RA	FBgn0024957
1640659_s_at	CG6664	CG6664-RA	FBgn0036685
1640661_at	Ack	CG14992-RA	FBgn0028484
1640669_at	NA	CG17163-RA	FBgn0039942
1640695_at	CG10425	CG10425-RA	FBgn0039304
1640735_at	CG14023	CG14023-RA	FBgn0031698
1640782_at	CG8831	CG8831-RA	FBgn0033737
1640813_at	CG3156	CG3156-RA	FBgn0023536
1640828_at	CG8516	CG8516-RA	FBgn0037757
1640859_at	Sse	CG10583-RA	FBgn0035627
1640882_at	CG1863	CG1863-RA	FBgn0033435
1640889_at	mRpL22	CG4742-RA	FBgn0030786
1640900_at	Arc42	CG4703-RA	FBgn0038742
1640905_at	wibg	CG30176-RA	FBgn0034918
1640932_s_at	CG32626	CG32626-RA	FBgn0052626
1640965_at	CG10050	CG10050-RA	FBgn0037492
1640972_at	CycJ	CG10308-RA	FBgn0010317
1640977_at	CG12264	CG12264-RA	FBgn0032393
1641000_a_at	CG6016	CG6016-RB	FBgn0033844
1641043_at	CG8281	CG8281-RA	FBgn0035824
1641058_at	CG1319	CG1319-RA	FBgn0035529
1641074_s_at	Myo31DF	CG7438-RA	FBgn0011673
1641082_at	Corp	CG10965-RA	FBgn0030028
1641097_at	CG7289	CG7289-RA	FBgn0031379
1641111_s_at	aralar1	CG2139-RD	FBgn0028646
1641115_at	CG10055	CG10055-RA	FBgn0037482
1641126_at	CG15735	CG15735-RA	FBgn0030364
1641129_at	Gdi	CG4422-RA	FBgn0004868
1641134_at	CG7277	CG7277-RA	FBgn0031713
1641188_a_at	CG5815	CG5815-RA	FBgn0027574
1641224_s_at	CG3812	CG3812-RA	FBgn0030421
1641247_at	Ranbp21	CG12234-RA	FBgn0031051
1641269_at	CG17328	CG17328-RA	FBgn0028895
1641298_at	CG10535	CG10535-RA	FBgn0037926
1641306_at	hay	CG8019-RA	FBgn0001179
1641316_at	ida	CG10850-RA	FBgn0041147
1641321_a_at	CG5284	CG5284-RB	FBgn0036566
1641345_at	CG3808	CG3808-RA	FBgn0036838
1641352_at	CG7922	CG7922-RA	FBgn0038889
1641355_a_at	RpL6	CG11522-RA	FBgn0039857
1641364_at	CG8949	CG8949-RA	FBgn0030812
1641381_s_at	CG13213	CG13213-RC	FBgn0033609
1641398_s_at	LBR	CG17952-RB	FBgn0034657
1641430_at	Rrp4	CG3931-RA	FBgn0034879
1641451_at	Dhpr	CG4665-RA	FBgn0035964
1641456_at	CG10366	CG10366-RA	FBgn0032814
1641461_at	CG2967	CG2967-RA	FBgn0028486
1641463_at	CG6583	CG6583-RA	FBgn0032420
1641466_at	Taf12L	CG15632-RB	FBgn0031623
1641487_a_at	Trxr-1	CG2151-RA	FBgn0020653
1641489_at	CG33169	CG33169-RA	FBgn0053169
1641548_at	CG10289	CG10289-RA	FBgn0035688
1641554_at	CG16728	CG16728-RA	FBgn0033539
1641556_a_at	l(2)k05819	CG3054-RA	FBgn0022153
1641563_at	CG8286	CG8286-RA	FBgn0037718
1641576_a_at	CG5205	CG5205-RB	FBgn0038344
1641600_at	RpL24	CG9282-RA	FBgn0032518
1641606_s_at	CG6608	CG6608-RB	FBgn0037852
1641614_at	Dscam	CG15693-RA	FBgn0019936
1641630_at	Gap69C	CG4237-RA	FBgn0020655
1641644_s_at	crm	CG2714-RB	FBgn0000376
1641653_at	WASp	CG1520-RC	FBgn0024273
1641655_at	CG8993	CG8993-RA	FBgn0035334
1641671_at	CG2183	CG2183-RA	FBgn0033273
1641681_s_at	CG5288	CG5288-RA	FBgn0035950
1641692_at	CG5886	CG5886-RA	FBgn0039379
1641693_s_at	CG32158	CG32158-RA	FBgn0052158
1641714_at	CG12338	CG12338-RA	FBgn0033543
AFFX-Dros-GAPDH_3_at	NA	NA	FBgn0001092
AFFX-Dros-GAPDH_5_at	NA	NA	FBgn0001092
AFFX-Dros-GAPDH_M_at	NA	NA	FBgn0001092
AFFX-r2-Dros-GAPDH-3_a_at	NA	AFFX-DM-GPDH-3	FBgn0001128
AFFX-r2-Dros-GAPDH-3_at	NA	AFFX-DM-GPDH-3	FBgn0001128
AFFX-r2-Dros-GAPDH-M_a_at	NA	AFFX-DM-GPDH-M	FBgn0001128

## Sheet: 46Act
AffyID	Genename	CG	FB
1622895_at	CG32075	CG32075-RA	FBgn0052075
1622962_a_at	CG17221	CG17221-RB	FBgn0031500
1622979_a_at	CG7188	CG7188-RB	FBgn0035871
1622980_at	Gbp	CG5519-RA	FBgn0013969
1623126_at	CG13912	CG13912-RA	FBgn0035186
1623209_at	CG8833	CG8833-RA	FBgn0036386
1623235_at	sec10	CG6159-RA	FBgn0027103
1623258_at	CG12493	CG12493-RA	FBgn0035571
1623281_s_at	His2B:CG17949	CG17949-RA	FBgn0061209
1623285_at	CG1637	CG1637-RC	FBgn0030245
1623350_at	Lrr47	CG6098-RA	FBgn0010398
1623353_at	abs	CG14637-RA	FBgn0015331
1623387_at	Bap55	CG6546-RA	---
1623401_a_at	CG8092	CG8092-RB	FBgn0033998
1623486_at	CG7900	CG7900-RA	FBgn0037548
1623498_at	CG5857	CG5857-RA	FBgn0039125
1623560_at	CG18048	CG18048-RA	FBgn0037435
1623678_at	mRpS30	CG8470-RA	FBgn0030692
1623728_at	CG13689	CG13689-RA	FBgn0031270
1623733_at	Nmd3	CG3460-RA	FBgn0023542
1623788_at	CG7461	CG7461-RA	FBgn0034432
1623830_at	CG13350	CG13350-RA	FBgn0033890
1623875_at	CG3434	CG3434-RA	FBgn0036000
1623887_at	CG12367	CG12367-RA	FBgn0033686
1623891_at	CSN7	CG2038-RA	---
1623900_a_at	CG14935	CG14935-RA	FBgn0032382
1624006_at	MED25	CG12254-RA	FBgn0038760
1624113_at	CG7845	CG7845-RA	FBgn0033059
1624152_at	CG11851	CG11851-RA	FBgn0039293
1624154_at	ial	CG6620-RA	FBgn0024227
1624160_at	CG11329	CG11329-RA	FBgn0031848
1624193_s_at	CG3983	CG3983-RB	FBgn0038473
1624214_at	CG9437	CG9437-RA	FBgn0034599
1624247_at	CG5543	CG5543-RA	FBgn0034908
1624263_at	CG5933	CG5933-RA	FBgn0039139
1624271_at	CG11808	CG11808-RA	FBgn0034000
1624280_at	CG2263	CG2263-RA	FBgn0030007
1624291_at	CG6685	CG6685-RA	FBgn0036062
1624305_at	Kr-h2	CG9159-RA	FBgn0028419
1624312_at	CG3326	CG3326-RA	FBgn0031519
1624324_a_at	NA	CG40049-RB	---
1624328_a_at	2006-09-01	CG1403-RB	FBgn0011710
1624345_a_at	Nop56	CG13849-RA	FBgn0038964
1624386_at	CSN1b	CG3889-RA	FBgn0027057
1624400_a_at	cdc2rk	CG1362-RA	FBgn0013435
1624471_s_at	Act42A	CG12051-RA	FBgn0000043
1624473_at	DNAprim	CG5553-RA	FBgn0011425
1624492_at	CG9597	CG9597-RA	FBgn0038371
1624513_at	CG33228	CG4806-RA	FBgn0035048
1624520_a_at	ftz-f1	CG4059-RB	FBgn0001078
1624547_s_at	B52	CG10851-RD	FBgn0004587
1624557_at	Fen1	CG8648-RA	FBgn0025832
1624580_at	CG9362	CG9362-RA	FBgn0037696
1624603_at	CG10754	CG10754-RA	FBgn0036314
1624639_at	CG1420	CG1420-RA	FBgn0039626
1624693_at	Arf102F	CG11027-RA	FBgn0013749
1624747_at	Ts	CG3181-RA	FBgn0024920
1624760_at	CG8306	CG8306-RA	FBgn0034142
1624779_at	CG11583	CG32253-RA	---
1624847_at	CG11985	CG11985-RA	FBgn0040534
1624848_at	Prp18	CG6011-RA	FBgn0027784
1624905_at	CG9000	CG9000-RA	FBgn0034176
1624935_at	CG9601	CG9601-RA	FBgn0037578
1624937_at	CG12288	CG12288-RA	FBgn0032620
1624997_s_at	2006-09-05	CG2916-RB	FBgn0026361
1625002_a_at	CG10038	CG10038-RB	FBgn0038013
1625030_at	CG6751	CG6751-RA	FBgn0033562
1625060_at	CG7974	CG7974-RA	FBgn0035254
1625165_at	CG17187	CG17187-RA	FBgn0037882
1625179_at	CG6000	CG6000-RA	FBgn0039145
1625183_at	smi35A	CG4551-RA	FBgn0016930
1625269_at	CG9004	CG9004-RA	FBgn0035336
1625292_at	CG12200	CG12200-RA	FBgn0031018
1625320_at	CG1738	CG1738-RA	FBgn0030291
1625389_at	CG8209	CG8209-RA	FBgn0035830
1625443_a_at	CG33054	CG33054-RA	FBgn0053054
1625658_at	CG5181	CG5181-RA	FBgn0031909
1625713_at	CG11263	CG11263-RA	FBgn0036330
1625720_at	CG12259	CG12259-RA	FBgn0039557
1625733_at	CG31142	CG31142-RA	FBgn0047114
1625742_at	usnp	CG11173-RA	FBgn0034913
1625744_at	GstE6	CG17530-RA	---
1625755_at	CG1291	CG1291-RA	FBgn0035401
1625800_at	CG4074	CG4074-RA	FBgn0037017
1625855_at	MED30	CG17183-RA	FBgn0035149
1625862_x_at	NA	CG40178-RC	---
1625962_at	RpII140	CG3180-RA	FBgn0003276
1625978_at	CG15141	CG15141-RA	FBgn0032635
1626073_a_at	CG32599	CG12047-RC	FBgn0002873
1626076_at	CG8149	CG8149-RA	FBgn0037700
1626082_at	CG11882	CG11882-RA	FBgn0039642
1626144_at	CG7763	CG7763-RA	FBgn0040503
1626196_at	CaBP1	CG5809-RA	FBgn0025678
1626214_s_at	Eb1	CG40354-RA	FBgn0027066
1626220_at	CG3448	CG3448-RB	FBgn0035996
1626247_at	CG4785	CG4785-RA	FBgn0031314
1626266_at	MAGE	CG10059-RA	FBgn0037481
1626347_at	CG15877	CG15877-RA	FBgn0035337
1626367_at	Sgt	CG5094-RA	FBgn0032640
1626370_at	CG31120	CG31120-RA	FBgn0051120
1626384_at	CG12182	CG12182-RA	FBgn0028504
1626404_a_at	bsk	CG5680-RC	FBgn0000229
1626425_at	2006-09-02	CG4173-RA	FBgn0014029
1626488_s_at	Rpn9	CG10230-RB	FBgn0028691
1626500_a_at	CTCF	CG8591-RB	FBgn0035769
1626606_at	CG10630	CG10630-RA	FBgn0035608
1626647_at	Mcm5	CG4082-RA	FBgn0017577
1626659_at	CG4980	CG4980-RA	FBgn0039558
1626682_s_at	CG9135	CG9135-RA	FBgn0031769
1626696_at	E(z)	CG6502-RA	FBgn0000629
1626707_a_at	AnnIX	CG5730-RA	FBgn0000083
1626731_at	Klc	CG5433-RA	FBgn0010235
1626733_at	Ski6	CG15481-RA	FBgn0032487
1626751_at	CG4603	CG4603-RA	FBgn0035593
1626752_at	mTTF	CG18124-RA	FBgn0028530
1626787_s_at	CG3678	CG17556-RA	FBgn0038461
1626788_a_at	CstF-50	CG2261-RB	FBgn0039867
1626801_at	CG10638	CG10638-RA	FBgn0036290
1626820_at	CG5169	CG5169-RA	FBgn0038477
1626857_at	CG4408	CG4408-RA	FBgn0039073
1626886_at	CG3663	CG3663-RA	FBgn0035044
1626893_at	Gasp	CG10287-RA	FBgn0026077
1626928_at	CG13190	CG13190-RA	FBgn0033662
1627004_at	CG7632	CG7632-RA	FBgn0037071
1627048_at	CG17293	CG17293-RA	FBgn0032030
1627087_at	CG14805	CG14805-RA	FBgn0023514
1627134_at	ApepP	CG6291-RA	FBgn0026150
1627148_at	Aats-arg	CG9020-RA	---
1627202_at	AP-2sigma	CG6056-RA	FBgn0043012
1627249_a_at	l(2)35Bg	CG4180-RB	FBgn0001977
1627349_at	Bka	CG4539-RA	FBgn0010520
1627380_at	RpA-70	CG9633-RA	FBgn0010173
1627399_at	CG17266	CG17266-RA	FBgn0033089
1627409_at	CG15727	CG15727-RA	FBgn0030410
1627419_at	His4r	CG3379-RA	FBgn0013981
1627497_at	Txl	CG5495-RA	FBgn0035631
1627515_at	CG10641	CG10641-RA	FBgn0032731
1627592_at	CG3295	CG3295-RA	FBgn0034573
1627788_at	CG14722	CG14722-RA	FBgn0037943
1627794_a_at	Trax	CG5063-RB	FBgn0038327
1627820_at	CG30096	CG30096-RA	FBgn0050096
1627838_at	uzip	CG3533-RA	FBgn0004055
1627843_at	CG12253	CG12253-RA	FBgn0026148
1627856_at	Hus1-like	CG2525-RA	FBgn0026417
1627898_at	Sce	CG5595-RA	---
1627900_at	CG3058	CG3058-RA	FBgn0031601
1627911_at	CG14286	CG14286-RA	FBgn0038673
1627944_a_at	CG9018	CG9018-RB	FBgn0035318
1627962_at	CG31749	CG31749-RA	FBgn0051749
1627995_at	Art8	CG16840-RA	FBgn0032329
1628184_at	Tsp3A	CG10742-RA	FBgn0040334
1628213_s_at	desat1	CG5887-RA	FBgn0043044
1628237_s_at	CG10602	CG10602-RA	FBgn0032721
1628249_at	CG14145	CG14145-RA	FBgn0036118
1628269_at	Dox-A2	CG10484-RA	FBgn0000486
1628271_at	CG3609	CG3609-RA	FBgn0031418
1628283_at	CG1575	CG1575-RA	FBgn0029999
1628309_at	CG5126	CG5126-RA	FBgn0031320
1628321_at	CG4788	CG4788-RA	FBgn0032354
1628351_at	CHORD	CG6198-RA	FBgn0029503
1628372_a_at	DNApol-alpha73	CG5923-RA	FBgn0005696
1628428_at	Fpps	CG12389-RA	FBgn0025373
1628463_at	CG7242	CG7242-RA	FBgn0040494
1628466_s_at	Rpn6	CG10149-RA	FBgn0028689
1628516_at	CG15432	CG15432-RA	FBgn0031603
1628521_at	Gmd	CG8890-RA	FBgn0031661
1628531_at	Rpn11	CG18174-RA	FBgn0028694
1628537_s_at	CG8368	CG8368-RB	FBgn0035707
1628621_at	mRpS18C	CG9688-RA	FBgn0039765
1628630_at	Taf13	CG10756-RA	FBgn0032847
1628657_at	GstE9	CG17534-RA	---
1628658_at	gbb	CG5562-RA	FBgn0024234
1628669_at	CG9754	CG9754-RA	FBgn0034617
1628683_at	CG6272	CG6272-RA	FBgn0036126
1628706_at	CG17982	CG17982-RA	FBgn0030006
1628710_at	Grasp65	CG7809-RA	FBgn0036919
1628742_at	CG31312	CG31312-RA	FBgn0051312
1628755_at	Gfr	CG9620-RA	FBgn0037567
1628802_at	CG32554	CG32554-RA	FBgn0052554
1628987_at	CG5869	CG5869-RA	FBgn0028894
1629012_at	NA	CG5061-RA	FBgn0028388
1629013_at	CG11436	CG11436-RA	FBgn0029713
1629144_at	CG15440	CG15440-RA	FBgn0031607
1629165_at	CG4203	CG4203-RA	FBgn0038300
1629359_at	YL-1	CG4621-RA	FBgn0032321
1629441_at	Fit2	CG7729-RA	FBgn0036688
1629442_at	egr	S	FBgn0033483
1629466_at	cdc16	CG6759-RA	FBgn0025781
1629475_at	nudC	CG9710-RA	---
1629518_at	CG2493	CG2493-RA	FBgn0032864
1629662_at	CG3527	CG3527-RA	FBgn0029714
1629676_at	Tbp-1	CG10370-RA	FBgn0028684
1629713_at	CG9187	CG9187-RA	FBgn0035194
1629802_at	CG15484	CG15484-RA	FBgn0032452
1629841_at	CG32418	CG32418-RA	FBgn0052418
1629879_at	CG13434	CG13434-RA	FBgn0034523
1629933_at	Sas10	CG4202-RA	FBgn0029755
1629950_at	CG1785	CG1785-RA	FBgn0030061
1630038_at	pyd3	CG3027-RA	FBgn0037513
1630131_at	CG6567	CG6567-RA	FBgn0037842
1630318_at	MED7	CG31390-RA	FBgn0051390
1630324_at	l(2)k07824	CG7989-RA	---
1630332_at	CG3652	CG3652-RA	FBgn0031600
1630344_at	CG6724	CG6724-RA	FBgn0032298
1630347_at	CG5589	CG5589-RA	FBgn0036754
1630380_at	CG3837	CG3837-RA	FBgn0038279
1630384_at	CG3430	CG3430-RA	FBgn0031875
1630416_at	kin17	CG5649-RA	FBgn0024887
1630438_at	CG32409	CG32409-RA	FBgn0052409
1630440_at	Mtr3	CG8025-RA	FBgn0036916
1630565_at	CG17652	CG17652-RA	FBgn0031361
1630571_at	CG14317	CG14317-RA	FBgn0038566
1630579_at	Cdk8	CG10572-RA	FBgn0015618
1630622_at	Sirt6	CG6284-RA	FBgn0037802
1630731_at	CG14965	CG14965-RA	FBgn0035414
1630786_at	Chd3	CG9594-RA	FBgn0023395
1630788_at	Pros26.4	CG5289-RA	FBgn0015282
1630798_at	CG30077	CG30077-RA	FBgn0050077
1630805_at	noi	CG2925-RA	FBgn0014366
1630816_at	CG7375	CG7375-RA	FBgn0035853
1630842_s_at	CG32640	CG32641-RA	FBgn0052640
1630878_a_at	CG1750	CG1750-RA	FBgn0039836
1631030_at	NA	CG17023-RA	---
1631034_at	Rca1	CG10800-RA	FBgn0017551
1631073_at	Clic	CG10997-RA	FBgn0030529
1631074_at	CG8435	CG8435-RA	FBgn0034084
1631093_at	CG11837	CG11837-RA	FBgn0039627
1631098_at	CG7194	CG7194-RA	FBgn0035868
1631101_at	CG6480	CG6480-RA	FBgn0036964
1631116_at	Clp	CG3642-RA	FBgn0015621
1631146_at	CG1906	CG1906-RE	FBgn0039672
1631196_at	MED10	CG5057-RA	FBgn0036581
1631226_at	sds22	CG5851-RA	FBgn0028992
1631239_s_at	CG31131	CG31253-RA	FBgn0051131
1631388_at	Rep	CG8432-RA	FBgn0026378
1631396_at	tos	CG10387-RA	FBgn0015553
1631463_a_at	bcd	CG1034-RA	FBgn0000166
1631483_at	CG11257	CG11257-RA	FBgn0034442
1631493_at	cathD	CG1548-RA	FBgn0029093
1631500_at	mod(mdg4)	CG32491-RR	---
1631519_at	CG9143	CG9143-RA	FBgn0034496
1631531_at	CG5434	CG5434-RA	FBgn0038810
1631575_at	U2A	CG1406-RA	FBgn0033210
1631591_at	CG31935	CG31935-RA	FBgn0051935
1631614_at	CG5190	CG5190-RA	FBgn0034351
1631628_s_at	Prx2540-1	CG11765-RA	FBgn0033520
1631674_at	O-fut1	CG12366-RA	FBgn0033901
1631784_at	CG13663	CG13663-RA	FBgn0039291
1631798_s_at	CG4774	CG4774-RB	FBgn0039360
1631813_at	CG3224	CG3224-RA	FBgn0029885
1631834_at	CG31098	CG31098-RA	FBgn0051098
1631861_at	cdc2	CG5363-RA	FBgn0004106
1631876_at	CG15266	CG15266-RA	FBgn0028860
1631897_s_at	Nup44A	CG8722-RB	FBgn0033247
1631919_at	CG17078	CG17078-RA	FBgn0031243
1631996_at	CG33257	CG13037-RA	FBgn0036613
1632024_at	CG5180	CG5180-RA	FBgn0043457
1632110_at	CG8228	CG8228-RA	FBgn0037711
1632142_at	Rpb5	CG11979-RA	FBgn0033571
1632171_a_at	CG3436	CG3436-RB	FBgn0031229
1632191_s_at	hts	CG9325-RD	FBgn0004873
1632195_at	CG4645	CG4645-RA	FBgn0030435
1632213_s_at	CG31292	CG31292-RA	FBgn0038381
1632223_at	dbe	CG4258-RA	FBgn0020305
1632262_at	CG6833	CG6833-RA	FBgn0036405
1632266_at	CG13367	CG13367-RA	FBgn0025634
1632283_at	CG8950	CG8950-RA	FBgn0034186
1632438_at	CG2091	CG2091-RA	FBgn0037372
1632512_at	CG11820	CG11820-RA	FBgn0039270
1632565_at	Bin1	CG6046-RA	FBgn0024491
1632623_at	Cyt-b5-r	CG13279-RA	FBgn0000406
1632634_at	CG9853	CG9853-RA	FBgn0037243
1632694_at	CG31918	CG31918-RA	---
1632710_s_at	CG4572	CG4572-RA	FBgn0038738
1632736_at	CG6617	CG6617-RA	FBgn0030944
1632748_at	CG15084	CG15084-RA	FBgn0034402
1632813_at	CG11975	CG11975-RA	FBgn0037648
1632816_at	Es2	CG1474-RA	FBgn0023506
1632818_at	CG32281	CG32281-RA	FBgn0052281
1632847_at	CG13484	CG13484-RA	FBgn0036406
1632912_s_at	CG13667	CG13667-RA	FBgn0035890
1632916_at	CG31357	CG31357-RA	FBgn0051357
1633100_a_at	Trp1	CG4758-RA	FBgn0011584
1633191_at	NA	CR_TC_AT27057	FBgn0036519
1633261_a_at	CG9107	CG9107-RB	FBgn0031764
1633286_at	CG32372	CG32372-RA	FBgn0052372
1633301_at	CG3436	CG3436-RA	FBgn0031229
1633349_at	TfIIFbeta	CG6538-RA	FBgn0010421
1633381_at	Zpr1	CG9060-RA	FBgn0030096
1633471_at	Prx2540-2	CG11765-RA	FBgn0033518
1633528_s_at	exd	CG8933-RA	FBgn0000611
1633563_at	CG1637	CG1637-RB	FBgn0030245
1633594_at	Rpn7	CG5378-RA	FBgn0028688
1633609_at	Gas41	CG9207-RA	FBgn0031873
1633624_s_at	alphaTub84D	CG2512-RA	FBgn0003885
1633644_at	CG13151	CG13151-RA	FBgn0033750
1633660_at	Orc5	CG7833-RA	FBgn0015271
1633673_a_at	ATPsyn-beta	CG11154-RB	FBgn0010217
1633677_at	eap	CG32099-RA	FBgn0052099
1633736_at	CG10333	CG10333-RA	FBgn0032690
1633785_at	CG9543	CG9543-RA	FBgn0027496
1633850_at	CG18156	CG18156-RA	FBgn0035725
1633854_at	DNApol-alpha50	CG7108-RA	FBgn0011762
1633884_at	CG10955	CG10955-RA	FBgn0034722
1633967_at	CG3756	CG3756-RA	FBgn0031657
1634023_at	CG14544	CG14544-RA	FBgn0039407
1634081_at	RfC38	CG6258-RA	---
1634152_at	GstD5	CG12242-RA	FBgn0010041
1634193_at	CG13142	CG13142-RA	FBgn0032251
1634226_at	CG17249	CG17249-RA	FBgn0035249
1634281_at	CG12343	CG12343-RA	FBgn0033556
1634299_at	CG7810	CG7810-RA	FBgn0032017
1634321_s_at	CG2051	CG2051-RC	FBgn0037376
1634359_a_at	Borr	CG4454-RA	FBgn0032105
1634411_at	CG6506	CG6506-RA	FBgn0030874
1634437_at	CG10973	CG10973-RA	FBgn0036306
1634495_s_at	lola	CG12052-RM	FBgn0005630
1634501_at	CG16979	CG16979-RA	FBgn0036512
1634518_at	CG13886	CG13886-RA	FBgn0035163
1634580_at	bsk	CG5680-RC	FBgn0000229
1634609_at	CG31111	CG31111-RA	FBgn0051111
1634616_at	TfIIEbeta	CG1276-RA	FBgn0015829
1634683_at	Mad	CG12399-RA	FBgn0011648
1634687_at	CG15019	CG15019-RA	FBgn0035541
1634705_at	CG10341	CG10341-RA	FBgn0032701
1634779_at	NA	CG40080-RA	---
1634796_at	CG17219	CG17219-RA	FBgn0031494
1634814_at	CG7083	CG7083-RA	FBgn0035877
1634849_at	CG9247	CG9247-RA	FBgn0032924
1634919_at	CG11123	CG11123-RA	FBgn0033169
1634928_at	ImpE2	CG1934-RA	FBgn0001254
1634966_a_at	Aly	CG1101-RB	FBgn0010774
1634979_at	CG18600	CG18600-RA	FBgn0038601
1634983_s_at	CG32521	CG32521-RA	FBgn0052521
1635003_at	CG6697	CG6697-RA	FBgn0027526
1635058_at	CG6937	CG6937-RA	FBgn0038989
1635070_at	CG9953	CG9953-RA	FBgn0035726
1635203_at	Dip2	CG9771-RA	FBgn0040466
1635260_at	Stam	CG6521-RA	FBgn0027363
1635263_at	CG11825	CG11825-RA	FBgn0033519
1635278_at	CG4972	CG4972-RA	FBgn0032217
1635279_at	pont	CG4003-RA	FBgn0040078
1635321_at	CG14688	CG14688-RA	FBgn0037819
1635335_at	CG12018	CG12018-RA	FBgn0027903
1635356_at	CG8816	CG8816-RA	FBgn0033754
1635363_a_at	Jupiter	CG31363-RD	FBgn0051363
1635365_at	CG5198	CG5198-RA	FBgn0032250
1635437_at	CG11920	CG11920-RA	FBgn0039274
1635454_a_at	CG12213	CG12213-RA	FBgn0037968
1635510_at	CG34025	AM01469_REVCOMP	---
1635526_at	CG15390	CG15390-RA	FBgn0031419
1635537_at	asf1	CG9383-RA	FBgn0029094
1635564_at	CG7133	CG7133-RA	FBgn0037150
1635576_at	Nplp2	CG11051-RA	FBgn0040813
1635659_at	crn	CG3193-RA	FBgn0000377
1635666_at	His2B:CG17949	CG17949-RA	FBgn0061209
1635668_at	thoc5	CG2980-RA	FBgn0034939
1635706_at	mRpL20	CG11258-RA	FBgn0036335
1635744_at	CG9342	CG9342-RA	FBgn0032904
1635821_at	MED28	CG5121-RA	FBgn0039337
1635856_at	CG13163	CG13163-RA	FBgn0033712
1635930_at	btn	CG5264-RA	FBgn0014949
1635931_at	CG11563	CG11563-RA	FBgn0039868
1635950_at	Su(P)	CG4086-RA	FBgn0004465
1635972_at	CG15014	CG15014-RA	FBgn0035532
1636037_at	CG31195	CG31195-RA	FBgn0051195
1636108_at	CG17033	CG17033-RA	FBgn0036546
1636149_at	CG31705	CG31705-RA	FBgn0028490
1636192_at	CG18178	CG18178-RA	FBgn0036035
1636262_at	CG3428	CG3428-RA	FBgn0036005
1636304_at	CG30422	CG30422-RA	FBgn0050422
1636336_at	CG14618	CG14618-RA	FBgn0031189
1636340_at	mtTFB2	CG3910-RA	FBgn0037778
1636341_at	fzy	CG4274-RA	FBgn0001086
1636358_a_at	NA	CG10837-RE	---
1636363_s_at	Mapmodulin	CG5784-RB	FBgn0034282
1636433_at	CG2260	CG2260-RA	FBgn0030000
1636440_at	Sip1	CG10939-RA	FBgn0010620
1636484_at	RNaseX25	CG8194-RA	FBgn0010406
1636533_at	CG18468	CG18468-RA	FBgn0034217
1636540_at	CG8165	CG8165-RA	FBgn0037703
1636564_at	CG14757	CG14757-RA	FBgn0033274
1636599_at	CG1227	CG1227-RA	FBgn0037491
1636705_at	mbo	CG6819-RA	FBgn0026207
1636719_s_at	CG5316	CG5316-RA	FBgn0038704
1636766_at	Ent2	CG31911-RA	FBgn0026585
1636807_at	Ogg1	CG1795-RA	FBgn0027864
1636820_s_at	spo	CG10594-RA	---
1636929_at	CG30476	CG30476-RA	FBgn0050476
1636972_at	CG8003	CG8003-RA	FBgn0036096
1636997_at	CG18528	CG18528-RA	FBgn0039189
1637107_at	CG10809	CG10809-RA	FBgn0036052
1637166_at	RfC3	CG5313-RA	FBgn0032244
1637221_at	CG5705	CG5705-RA	FBgn0032486
1637251_a_at	Sucb	CG10622-RB	FBgn0029118
1637260_at	CG6066	CG6066-RA	FBgn0039488
1637317_at	Bub3	CG7581-RA	FBgn0025457
1637319_at	CG12812	CG12812-RA	FBgn0037781
1637349_at	Rpn1	CG7762-RA	FBgn0028695
1637387_s_at	Sap47	CG8884-RA	FBgn0013334
1637407_at	CG32243	CG32243-RA	FBgn0052243
1637469_at	pen-2	CG33198-RA	FBgn0053198
1637473_s_at	CG18789	CG18789-RA	FBgn0042125
1637489_at	CG6133	CG6133-RA	FBgn0026079
1637497_at	CG6418	CG6418-RB	FBgn0036104
1637570_at	CG4679	CG4679-RA	FBgn0033816
1637608_at	Ppt1	CG12108-RA	FBgn0030057
1637615_at	CG13192	CG13192-RA	FBgn0033653
1637617_at	CG18190	CG18190-RA	FBgn0034403
1637628_at	CG6550	CG6550-RA	FBgn0034214
1637663_at	NA	CG9874-RA	FBgn0003687
1637676_at	CG5482	CG5482-RA	FBgn0034368
1637678_at	CG10340	CG10340-RA	FBgn0022344
1637791_at	CG31922	CG31922-RA	FBgn0051922
1637826_at	CG10623	CG10623-RA	FBgn0032727
1637866_at	CG9246	CG9246-RA	FBgn0032925
1637893_at	Vps28	CG12770-RA	FBgn0021814
1637951_at	CG8461	CG8461-RA	FBgn0038235
1638007_at	CG1542	CG1542-RA	FBgn0039828
1638020_at	CG10467	CG10467-RA	FBgn0035679
1638031_at	CG14512	CG14512-RA	FBgn0039639
1638059_at	Dmn	CG8269-RA	FBgn0021825
1638070_at	CG10418	CG10418-RA	FBgn0036277
1638190_at	CG9667	CG9667-RA	FBgn0037550
1638211_at	CG10933	CG10933-RA	FBgn0034264
1638217_at	CG10166	CG10166-RA	FBgn0032799
1638248_at	CG32350	CG32350-RA	FBgn0052350
1638257_at	CG2931	CG2931-RA	FBgn0037342
1638393_at	NA	HDC12224	---
1638480_at	Rlb1	CG8161-RA	FBgn0014022
1638498_s_at	CG1600	CG1600-RA	FBgn0033188
1638501_at	CG6259	CG6259-RA	FBgn0036740
1638511_at	Aats-trp	CG9735-RB	FBgn0010803
1638539_at	CG7137	CG7137-RA	FBgn0034422
1638575_at	Mcm6	CG4039-RA	FBgn0025815
1638576_at	Rpb11	CG6840-RA	FBgn0032634
1638618_a_at	CG5877	CG5877-RA	FBgn0030625
1638635_at	exo70	CG7127-RA	FBgn0035892
1638642_at	CG17259	CG17259-RA	FBgn0031497
1638754_s_at	CG8445	CG8445-RA	FBgn0034088
1638765_at	CG7818	CG7818-RA	FBgn0032016
1638795_at	sec6	CG5341-RA	FBgn0034367
1638796_at	CG6195	CG6195-RA	FBgn0038723
1638824_a_at	nonA	CG4211-RB	FBgn0004227
1638830_at	alien	CG9556-RA	FBgn0013746
1638849_a_at	CG2875	CG2875-RA	FBgn0029672
1638938_at	CG9418	CG9418-RA	FBgn0026582
1639037_at	CG13588	CG13588-RA	FBgn0035038
1639046_at	CG5454	CG5454-RA	FBgn0038667
1639099_at	CG32100	CG32100-RA	FBgn0052100
1639102_at	Nelf-E	CG5994-RA	FBgn0017430
1639117_a_at	CG33096	CG33096-RA	FBgn0053096
1639168_at	CG1218	CG1218-RA	FBgn0037377
1639202_a_at	CG7023	CG7023-RA	FBgn0039025
1639232_s_at	SP1029	CG11956-RA	FBgn0040282
1639256_at	CG5676	CG5676-RA	FBgn0032200
1639302_at	CG5645	CG5645-RA	FBgn0036254
1639354_at	CG9797	CG9797-RA	FBgn0037621
1639358_at	CG8207	CG8207-RA	FBgn0034035
1639392_at	l(2)09851	CG12792-RA	FBgn0022288
1639394_at	m1	CG8342-RA	FBgn0002578
1639430_at	CG6637	CG6637-RA	FBgn0038908
1639447_at	CG15561	CG15561-RA	FBgn0039829
1639480_at	Cat	CG6871-RA	FBgn0000261
1639522_at	CG31950	CG31950-RA	FBgn0051950
1639552_s_at	CG6951	CG6951-RB	FBgn0036959
1639553_at	CG9987	CG9987-RA	FBgn0032781
1639604_at	CG5056	CG5056-RA	FBgn0032231
1639714_at	ix	CG13201-RA	FBgn0001276
1639736_at	CG8326	CG8326-RA	FBgn0030851
1639757_at	myotubularin	CG9115-RA	FBgn0025742
1639784_at	Pros45	CG1489-RA	FBgn0020369
1639786_at	CG8297	CG8297-RA	FBgn0034050
1639790_at	CG7655	CG7655-RA	FBgn0038536
1639821_at	CG3238	CG3238-RA	FBgn0031540
1639856_at	CG5727	CG5727-RA	FBgn0032193
1639896_at	NA	HDC10707	---
1639904_at	agt	CG1303-RA	FBgn0024912
1639932_at	CG4278	CG4278-RA	FBgn0014092
1639952_at	TMS1	CG4672-RA	FBgn0028399
1639954_at	CG6094	CG6094-RA	FBgn0032261
1639970_at	CG30426	CG30426-RA	FBgn0050426
1639975_at	CG16790	CG16790-RA	FBgn0037713
1639992_at	CG33332	CG3641-RA	---
1640020_at	CG10990	CG10990-RA	FBgn0030520
1640060_at	CG33096	CG33096-RB	FBgn0053096
1640065_at	GstE7	CG17531-RA	---
1640069_at	CG4866	CG4866-RA	FBgn0034232
1640099_at	wds	CG17437-RA	FBgn0040066
1640191_a_at	CG6854	CG6854-RC	FBgn0036478
1640194_a_at	NA	CG10837-RB	---
1640202_at	Idgf2	CG4475-RA	FBgn0020415
1640247_at	TSG101	CG9712-RA	FBgn0036666
1640372_at	Rpn12	CG4157-RA	FBgn0028693
1640386_at	wbl	CG7225-RA	FBgn0004003
1640460_at	CG7275	CG7275-RA	FBgn0036500
1640504_at	NA	CG12547-RA	FBgn0040521
1640619_at	CG7028	CG7028-RA	FBgn0027587
1640653_at	NA	CG10837-RB	---
1640710_at	Rpt4	CG3455-RA	FBgn0028685
1640741_at	CG13001	CG13001-RA	FBgn0030806
1640775_a_at	Nmdmc	CG18466-RB	FBgn0010222
1640793_at	CG10139	CG10139-RA	FBgn0033951
1640826_at	CG3947	CG3947-RA	FBgn0037019
1640830_at	NA	CG40300-RA	---
1640877_at	Tgt	CG4947-RA	FBgn0031321
1640898_at	DNaseII	CG7780-RA	FBgn0000477
1640913_at	gfzf	CG31329-RA	---
1641055_at	Hsp23	CG4463-RA	FBgn0001224
1641066_s_at	fbp	CG31692-RA	FBgn0032820
1641105_at	MED20	CG18780-RA	FBgn0013531
1641196_at	Pnn	CG8383-RA	FBgn0037737
1641198_at	CG1017	CG1017-RA	FBgn0035294
1641206_at	sima	CG7951-RA	FBgn0015542
1641223_at	CG4933	CG4933-RA	FBgn0036615
1641253_at	Src64B	CG7524-RB	FBgn0003501
1641305_at	piwi	CG6122-RA	FBgn0004872
1641316_at	ida	CG10850-RA	FBgn0041147
1641336_at	CG6443	CG6443-RA	FBgn0032290
1641373_at	CG7993	CG7993-RA	FBgn0038585
1641384_a_at	CG11327	CG11327-RB	FBgn0031849
1641451_at	Dhpr	CG4665-RA	FBgn0035964
1641498_at	eIF4AIII	CG7483-RA	FBgn0037573
1641532_at	TH1	CG9984-RA	FBgn0010416
1641650_at	alpha-Est5	CG1089-RA	FBgn0015573
1641678_at	CG5319	CG5319-RA	FBgn0038501
1641683_at	CG6907	CG6907-RA	FBgn0031711
1641687_at	Arf84F	CG7435-RA	FBgn0004908
1641703_at	CG2147	CG2147-RA	FBgn0030025
1641707_at	Ufd1-like	CG6233-RA	FBgn0036136
AFFX-Dros-ACTIN_3_at	NA	NA	FBgn0000043
AFFX-Dros-ACTIN_5_at	NA	NA	FBgn0000043
AFFX-Dros-ACTIN_M_f_at	NA	NA	FBgn0000043
AFFX-Dros-ACTIN_M_r_at	NA	NA	FBgn0000043
AFFX-r2-Dros-Act5C-5_at	NA	AFFX-DM-ACT5C-5	FBgn0000042
AFFX-r2-Dros-Act5C-5_x_at	NA	AFFX-DM-ACT5C-5	FBgn0000042

## Sheet: 46Inact
AffyID	Genename	CG	FB
1622934_at	NA	CG17170-RC	FBgn0003559
1622945_a_at	Aats-lys	CG12141-RA	---
1622959_at	CG12928	CG12928-RA	FBgn0033432
1622972_at	NA	HDC01530	---
1622981_at	usp	CG4380-RA	FBgn0003964
1623020_at	CG31937	CG31937-RA	---
1623043_s_at	CG7852	CG7852-RA	FBgn0035229
1623045_at	Ip259	CG5277-RA	FBgn0025366
1623118_s_at	CG4168	HDC02629	FBgn0028888
1623119_at	DnaJ-60	CG12240-RB	FBgn0020129
1623150_at	RpLP2	CG4918-RA	FBgn0003274
1623154_a_at	CG1271	CG1271-RB	FBgn0035392
1623164_a_at	Eip75B	CG8127-RB	FBgn0000568
1623166_at	CG6071	CG6071-RA	FBgn0036186
1623199_a_at	CG32352	CG32352-RB	FBgn0052352
1623200_at	fng	CG10580-RA	FBgn0011591
1623316_at	CG14785	CG14785-RA	FBgn0027795
1623320_at	CG3711	CG3711-RA	FBgn0040344
1623347_at	CG11674	CG11674-RA	FBgn0030551
1623379_at	Mer	CG14228-RA	FBgn0013951
1623424_a_at	babo	CG8224-RB	FBgn0011300
1623445_at	CG14095	CG14095-RA	FBgn0036870
1623452_at	CG13068	CG13068-RA	FBgn0036588
1623502_at	CG31910	CG31910-RA	FBgn0051910
1623527_at	NA	CG40122-RA	---
1623573_s_at	CG11266	CG11266-RA	FBgn0031883
1623576_at	CG1850	CG1850-RA	FBgn0033154
1623591_a_at	NA	CG17883-RA	FBgn0040005
1623606_at	RpLP1	CG4087-RA	FBgn0002593
1623650_a_at	PNGase	CG7865-RB	FBgn0033050
1623685_at	CG4064	CG4064-RA	FBgn0029808
1623687_at	CG15199	CG15199-RA	FBgn0030270
1623739_at	Karybeta3	CG1059-RA	FBgn0011341
1623787_at	CG7144	CG7144-RA	FBgn0025687
1623792_a_at	Dhod	CG9741-RB	FBgn0000447
1623809_s_at	CG1354	CG1354-RA	FBgn0030151
1623831_x_at	NA	DM	---
1623852_at	CG10407	CG10407-RA	FBgn0038395
1623914_at	RpL14	CG6253-RA	FBgn0017579
1623960_s_at	NA	TRANSPOSON	---
1623997_s_at	RpS30	CG15697-RA	FBgn0038834
1624019_s_at	RpL36	CG7622-RA	FBgn0002579
1624093_at	NA	HDC20355	---
1624109_s_at	CG31522	CG31522-RB	FBgn0051522
1624116_at	CG31801	CG31801-RA	FBgn0051801
1624124_at	GNBP1	CG6895-RA	FBgn0040323
1624184_at	NA	S	---
1624215_s_at	DIP1	CG17686-RA	FBgn0024807
1624216_at	Ccp84Ae	CG1330-RA	FBgn0004779
1624265_at	l(1)G0196	CG14616-RC	FBgn0031191
1624297_at	drl	CG17348-RA	FBgn0015380
1624311_at	Ccp84Ac	CG1327-RA	FBgn0004781
1624332_s_at	CG18217	CG4098-RA	FBgn0036646
1624355_at	bl	CG13425-RB	FBgn0015907
1624388_at	NA	S	---
1624443_s_at	CG6294	CG6294-RA	FBgn0030640
1624450_at	Orct	CG6331-RA	FBgn0019952
1624451_at	CG2879	CG2879-RA	FBgn0025834
1624486_at	CG12835	CG12835-RA	FBgn0033142
1624497_at	NA	CR31541-RA	---
1624515_at	CG6461	CG6461-RA	FBgn0030932
1624518_at	CG13369	CG13369-RA	FBgn0025640
1624529_at	RpS17	CG3922-RB	FBgn0005533
1624535_at	CG33229	CG33229-RA	FBgn0053229
1624564_s_at	RpS14a	CG1524-RB	FBgn0004403
1624644_a_at	CG5514	CG5514-RB	FBgn0039560
1624738_at	CG33222	CG11386-RA	FBgn0029973
1624741_at	NA	HDC07650	---
1624762_at	CG14254	CG14254-RA	FBgn0039469
1624780_at	CG2995	CG2995-RA	FBgn0040372
1624792_at	RpS28b	CG2998-RA	FBgn0030136
1624873_at	kar	CG12286-RA	FBgn0001296
1624957_a_at	Tequila	CG4821-RD	FBgn0023479
1624960_at	NA	HDC06312	FBgn0002643
1624989_s_at	Ef1alpha100E	CG1873-RA	FBgn0000557
1624996_at	CG3368	CG3368-RA	FBgn0039508
1625063_a_at	CG31606	CG31606-RB	FBgn0051606
1625072_s_at	Ac3	CG1506-RA	FBgn0023416
1625078_at	eIF-3p40	CG9124-RA	FBgn0022023
1625083_at	rhi	CG10683-RA	FBgn0004400
1625102_at	CG14299	CG14299-RA	FBgn0038651
1625120_at	CG33082	CG14630-RA	FBgn0014903
1625125_at	CG5599	CG5599-RA	FBgn0030612
1625191_at	CG5022	CG5022-RA	FBgn0032225
1625196_a_at	CG14995	CG14995-RA	FBgn0035497
1625300_at	NA	CG40166-RA	---
1625313_at	CG12826	CG12826-RA	FBgn0033207
1625334_at	NPC2	CG7291-RA	FBgn0031381
1625337_s_at	RpL32	CG7939-RB	FBgn0002626
1625387_s_at	E2f	CG6376-RB	FBgn0011766
1625417_s_at	CG14377	CG14377-RA	FBgn0038148
1625450_at	mthl14	CG32476-RA	FBgn0052476
1625459_at	CG3520	CG3520-RA	FBgn0034859
1625469_at	CG3323	CG3323-RA	FBgn0029750
1625500_at	Mlh1	CG11482-RA	FBgn0011659
1625515_a_at	sd	CG8544-RB	FBgn0003345
1625557_at	NA	HDC07368	---
1625646_at	CG11148	CG11148-RA	FBgn0039936
1625660_at	CG4151	CG4151-RA	FBgn0029770
1625680_a_at	CG5792	CG5792-RA	FBgn0032455
1625683_at	CG5112	CG5112-RA	FBgn0039341
1625760_at	CG30272	CG30272-RA	FBgn0050272
1625762_s_at	CG32188	CG32189-RA	FBgn0052188
1625763_at	CG2789	CG2789-RA	FBgn0031263
1625796_at	CG14231	CG14231-RA	FBgn0031060
1625825_at	BM-40-SPARC	CG6378-RA	FBgn0026562
1625866_at	Lcp65Aa	CG7287-RA	FBgn0020645
1625895_a_at	CG31211	CG31211-RA	FBgn0051211
1625927_at	CG3198	CG3198-RA	FBgn0029887
1625980_at	CG11835	CG11835-RA	FBgn0031264
1625991_s_at	RpL28	CG12740-RB	FBgn0035422
1625992_s_at	CG9047	CG9047-RB	FBgn0035075
1626025_at	NA	HDC07758	---
1626045_at	Rpb4	CG31318-RA	---
1626064_at	CG4648	CG4648-RA	FBgn0031225
1626133_s_at	NA	GH06606	---
1626150_at	tsh	CG1374-RA	FBgn0003866
1626175_at	CG11534	CG11534-RA	FBgn0046296
1626209_a_at	RpL35	CG4111-RB	FBgn0029785
1626289_at	Dgkepsilon	CG8657-RA	FBgn0020930
1626318_at	CG31163	S	FBgn0051163
1626375_a_at	Usf	CG17592-RA	FBgn0029711
1626438_at	nod	S	FBgn0002948
1626461_at	Ncc69	CG4357-RA	FBgn0036279
1626505_at	NA	HDC01136	---
1626521_x_at	CG10953	CG10953-RA	FBgn0034204
1626558_at	CG32241	CG32241-RA	FBgn0052241
1626563_at	Taf6	CG32211-RA	FBgn0010417
1626602_at	Rack1	CG7111-RA	FBgn0020618
1626666_s_at	RhoGAP16F	CG7122-RB	FBgn0030893
1626685_at	CG14418	CG14418-RA	FBgn0040354
1626743_at	CG8543	CG8543-RA	FBgn0035787
1626774_s_at	robo	CG13521-RA	FBgn0005631
1626785_at	Nap1	CG5330-RA	FBgn0015268
1626840_a_at	CG8479	CG8479-RB	FBgn0033914
1626863_at	NA	HDC20230	---
1626883_at	CG1620	CG1620-RA	FBgn0033183
1626889_at	CG16710	CG16710-RA	FBgn0039101
1626922_at	CG31876	CG31876-RA	FBgn0051876
1626924_a_at	RpS6	CG10944-RC	FBgn0004922
1626949_at	CG11158	CG11158-RA	FBgn0030511
1626955_at	CG12014	CG12014-RA	FBgn0035445
1627021_at	CG8202	CG8202-RA	FBgn0037622
1627060_s_at	Gel	CG1106-RB	FBgn0010225
1627062_s_at	CG14414	CG14414-RA	FBgn0030571
1627080_at	CG17752	CG17752-RA	FBgn0038718
1627091_at	CG30287	CG30287-RA	FBgn0050287
1627101_at	scyl	CG7590-RA	FBgn0041094
1627113_at	NA	S	---
1627180_at	Cyp4d14	CG3540-RA	FBgn0023541
1627206_at	RpL35	CG4111-RA	FBgn0029785
1627216_s_at	Zyx102EF	CG32018-RA	---
1627237_at	CG15564	CG15564-RA	FBgn0039833
1627238_at	CG6520	CG6520-RA	FBgn0034224
1627242_at	l(2)efl	CG4533-RA	FBgn0011296
1627278_s_at	CG14619	CG14619-RE	FBgn0031187
1627309_at	NA	S	---
1627312_at	NA	CG3195-RC	---
1627364_s_at	RpS12	CG11271-RA	FBgn0014027
1627400_a_at	CG5613	CG5613-RA	FBgn0030839
1627415_at	CG9986	CG9986-RA	FBgn0039589
1627530_at	CG6700	CG6700-RA	FBgn0032305
1627578_s_at	CG7255	CG7255-RC	FBgn0036493
1627624_s_at	NA	S	---
1627657_at	CG16749	CG16749-RA	FBgn0037678
1627661_at	Dph5	CG31289-RA	FBgn0024558
1627729_s_at	pUf68	CG12085-RC	FBgn0028577
1627755_at	CG14185	CG14185-RA	FBgn0036936
1627774_a_at	RpS25	CG6684-RA	FBgn0010413
1627786_s_at	NA	CG40460-RB	FBgn0039945
1627893_at	CG18177	CG18177-RB	FBgn0036039
1627899_at	NA	RE31004	---
1627917_at	dpr4	CG14707-RA	---
1627957_at	CG1638	CG1638-RA	FBgn0039855
1628028_s_at	RpL17	CG3203-RB	FBgn0029897
1628037_at	CG32533	CG32533-RA	FBgn0052533
1628061_at	RpL37a	CG9091-RA	FBgn0030616
1628068_s_at	NA	HDC17301	---
1628077_at	NA	S	---
1628082_at	NA	TRANSPOSON	---
1628083_at	CG5036	CG5036-RA	FBgn0028743
1628097_at	elk	CG5076-RA	FBgn0011589
1628201_at	CG4061	CG4061-RA	FBgn0025630
1628235_at	CG7203	CG7203-RA	FBgn0031942
1628324_at	CG14442	CG14442-RA	FBgn0029893
1628338_at	CG32756	CG32756-RA	FBgn0052756
1628420_s_at	CG6923	CG6923-RA	FBgn0037944
1628566_at	NA	S	---
1628579_at	NA	GH15538	---
1628581_at	CG3884	CG3884-RB	FBgn0033786
1628596_at	CG4610	CG4610-RA	FBgn0034735
1628603_at	RpL26	CG6846-RA	FBgn0036825
1628659_at	Mdr49	CG3879-RA	FBgn0004512
1628662_at	CG13531	CG13531-RB	FBgn0034786
1628717_a_at	CG32599	CG12047-RA	FBgn0002873
1628766_at	CG4984	CG4984-RA	FBgn0034267
1628775_s_at	RpL8	CG1263-RA	FBgn0024939
1628846_at	CG17806	CG17806-RA	FBgn0038548
1628928_s_at	RpL31	CG1821-RA	FBgn0025286
1629017_s_at	yemalpha	CT34234	FBgn0005596
1629028_at	NA	HDC19566	---
1629039_at	asrij	CG13533-RA	FBgn0034793
1629064_at	ewg	CG3114-RA	FBgn0005427
1629072_at	su(w[a])	CG3019-RA	FBgn0003638
1629080_at	CG32013	CG32013-RA	FBgn0052013
1629082_at	CG14407	CG14407-RA	FBgn0030584
1629110_x_at	CG4168	HDC02629	FBgn0028888
1629133_at	CG3815	CG3815-RA	FBgn0029861
1629147_at	mRpL37	CG6547-RA	FBgn0037833
1629169_at	NA	CT32812	---
1629170_s_at	Xpd	CG9433-RA	FBgn0015844
1629216_at	CG32810	CG32810-RB	FBgn0025394
1629222_at	Ahcy13	CG11654-RA	FBgn0014455
1629247_at	NA	S	---
1629250_at	CG10077	CG10077-RA	FBgn0035720
1629290_at	Smox	CG2262-RA	FBgn0025800
1629306_at	X11L	CG5675-RA	FBgn0026313
1629319_at	CG10428	CG10428-RA	FBgn0032724
1629365_at	CG30324	CG30324-RA	FBgn0050324
1629385_s_at	NA	CG32912-RA	FBgn0052912
1629400_at	RpL18	CG8615-RA	FBgn0035753
1629409_s_at	NA	GH05108	---
1629413_at	CG12703	CG12703-RA	FBgn0031069
1629429_at	CG31388	CG31388-RA	FBgn0051388
1629493_at	U26	CG13401-RA	FBgn0027780
1629552_at	rdgBbeta	CG17818-RA	FBgn0027872
1629557_at	NA	S	---
1629578_at	CG8309	CG8309-RA	FBgn0033902
1629593_at	CG10866	CG10866-RA	FBgn0035475
1629602_at	CG14211	CG14211-RB	FBgn0031044
1629621_a_at	Rab27	CG14791-RB	FBgn0025382
1629638_at	CG8561	CG8561-RA	FBgn0033920
1629659_s_at	pAbp	CG5119-RC	FBgn0003031
1629684_at	NA	S	---
1629739_s_at	NA	HDC10038	---
1629755_at	NA	HDC00761	---
1629757_at	CG30327	CG30327-RA	FBgn0050327
1629785_a_at	Sp1	CG1343-RA	FBgn0020378
1629983_at	CG1578	CG1578-RA	FBgn0030336
1629984_s_at	NA	CG18001-RA	---
1630007_s_at	Plc21C	CG4574-RA	FBgn0004611
1630031_at	RpS5a	CG8922-RA	FBgn0002590
1630046_at	NA	S	---
1630065_at	CG6912	CG6912-RA	FBgn0038290
1630093_at	RpS24	CG3751-RA	FBgn0034751
1630121_at	CG9392	CG9392-RA	FBgn0036895
1630124_at	CG5514	CG5514-RA	FBgn0039560
1630187_a_at	CG6299	CG6299-RB	FBgn0030641
1630198_at	Aly	CG1101-RB	FBgn0010774
1630208_at	ligatin	CG31426-RA	FBgn0041588
1630220_at	NA	HDC18243	---
1630239_at	alphaTub67C	CG8308-RA	FBgn0004236
1630252_at	RpS11	CG8857-RB	FBgn0033699
1630307_at	CG1259	CG1259-RB	FBgn0035513
1630320_at	betaTry	CG18211-RA	FBgn0010357
1630362_at	CG18139	CG18139-RA	FBgn0038522
1630372_s_at	NA	GM09668	---
1630408_s_at	CG7033	CG7033-RC	FBgn0030086
1630415_at	Alh	CG1070-RC	FBgn0037471
1630434_a_at	CG31064	CG31064-RA	FBgn0051064
1630455_at	RpL19	CG2746-RA	FBgn0002607
1630525_at	NA	S	---
1630536_at	mod(mdg4)	CG32491-RE	---
1630550_a_at	CG5674	CG5674-RA	FBgn0032656
1630623_a_at	CG8058	CG8058-RB	FBgn0033382
1630638_at	dre4	CG1828-RA	FBgn0002183
1630721_s_at	auxillin	CG1107-RA	FBgn0037218
1630763_at	CG6845	CG6845-RA	FBgn0035099
1630765_at	CG15547	CG15547-RA	FBgn0039809
1630813_at	RpL11	CG7726-RA	FBgn0013325
1630814_s_at	CG10353	CG10353-RA	FBgn0030349
1630831_at	CG7695	CG7695-RA	FBgn0038631
1630860_at	scrt	CG1130-RA	FBgn0004880
1630909_at	NA	HDC19389	---
1630919_at	pip	CG9614-RA	FBgn0003089
1630951_at	CG18275	CG18275-RA	FBgn0029523
1630975_at	CG2909	CG2909-RA	FBgn0030189
1630981_at	CG2698	CG2698-RA	FBgn0037536
1631006_a_at	CG10171	CG10171-RA	FBgn0036353
1631024_s_at	CG14617	CG14617-RB	FBgn0031191
1631043_x_at	NA	HDC20230	---
1631058_s_at	Mgstl	CG1742-RA	FBgn0025814
1631195_at	CG30156	CG30156-RA	FBgn0050156
1631241_at	NA	HDC14948	---
1631258_at	CG30005	CG30005-RA	FBgn0050005
1631296_at	RpS27	CG10423-RA	FBgn0039300
1631328_s_at	DnaJ-H	CG9828-RB	FBgn0032474
1631354_x_at	CG13679	CG13679-RB	FBgn0035856
1631355_at	mRpS28	CG5497-RA	FBgn0034361
1631359_s_at	Vha100-2	CG18617-RB	FBgn0028670
1631404_at	eIF3-S10	CG9805-RA	FBgn0037249
1631406_at	CG11414	CG11414-RA	FBgn0035024
1631460_s_at	Pof	CG3691-RB	FBgn0035047
1631488_at	CG15618	CG15618-RA	FBgn0031077
1631527_at	CG5642	CG5642-RA	FBgn0036258
1631530_at	NA	CT33684	---
1631556_at	Cp18	CG6517-RA	FBgn0000357
1631588_at	Pgd	CG3724-RA	FBgn0004654
1631616_at	CG15308	CG15308-RA	FBgn0040941
1631619_a_at	MTF-1	CG3743-RA	FBgn0040305
1631673_s_at	CG32453	CG32453-RA	FBgn0037177
1631695_at	CG13066	CG13066-RA	FBgn0040797
1631786_at	CG10064	CG10064-RA	FBgn0035724
1631819_s_at	RpL29	CG10071-RA	FBgn0016726
1631822_at	mus205	CG1925-RA	FBgn0002891
1631929_at	NA	S	---
1632017_at	CG13990	CG13990-RA	FBgn0040950
1632062_s_at	CG12075	S	FBgn0030065
1632090_at	hale	CG7570-RA	FBgn0036924
1632097_at	CG15646	CG15646-RA	FBgn0030665
1632098_at	CG4364	CG4364-RA	FBgn0032138
1632103_at	CG9769	CG9769-RA	FBgn0037270
1632111_at	Arr2	CG5962-RA	FBgn0000121
1632128_x_at	NA	S	---
1632220_s_at	RpS26	CG10305-RA	FBgn0004413
1632234_at	Aats-tyr	CG4561-RA	---
1632247_at	fzr2	CG16783-RA	FBgn0034937
1632248_s_at	CycG	CG11525-RD	FBgn0039858
1632277_a_at	HDAC6	CG6170-RA	FBgn0026428
1632335_at	RpL27	CG4759-RA	FBgn0039359
1632428_at	CG11345	CG11345-RA	FBgn0035546
1632483_at	sop	CG5920-RA	FBgn0004867
1632510_at	CG7332	CG7332-RA	FBgn0030973
1632543_at	CG9003	CG9003-RA	FBgn0033639
1632574_at	CG6574	CG6574-RA	FBgn0037846
1632665_a_at	CG6340	CG6340-RB	FBgn0030648
1632678_at	S2P	CG8988-RA	FBgn0033656
1632713_at	nos	CG5637-RA	FBgn0002962
1632729_at	dmrt93B	CG5737-RA	FBgn0038851
1632731_at	CG8613	CG8613-RA	FBgn0033924
1632858_a_at	Xe7	CG2179-RA	---
1632876_a_at	CG4896	CG4896-RB	FBgn0031319
1632948_x_at	CG32241	CG32241-RA	FBgn0052241
1632962_at	RpL36A	CG7424-RA	FBgn0031980
1632963_at	CG4963	CG4963-RA	FBgn0039561
1632978_at	CG32207	CG32207-RA	FBgn0052207
1633016_a_at	stau	CG5753-RA	FBgn0003520
1633036_s_at	CG32495	CG32495-RA	FBgn0052495
1633052_at	NA	HDC06489	---
1633067_at	CG13845	CG13845-RA	FBgn0038971
1633073_at	NA	HDC04246	---
1633076_at	CG15092	CG15092-RA	FBgn0034388
1633106_at	CG6662	CG6662-RA	FBgn0035907
1633131_s_at	CG32164	CG32165-RA	FBgn0042178
1633134_at	CG30099	CG30099-RA	FBgn0050099
1633164_s_at	CG10625	CG10625-RA	FBgn0035612
1633209_s_at	eIF3-S9	CG4878-RB	FBgn0034237
1633277_at	RpL40	CG2960-RA	FBgn0003941
1633354_at	Cyp6v1	CG1829-RA	FBgn0031126
1633367_at	CG6340	CG6340-RC	FBgn0030648
1633400_at	cue	CG12086-RA	---
1633536_at	CG4630	CG4630-RA	FBgn0033809
1633625_s_at	Pitslre	CG4268-RA	FBgn0016696
1633713_at	Trl	CG13470-RA	FBgn0013263
1633803_at	Pgm	CG5165-RA	FBgn0003076
1633830_at	CG10195	CG10195-RA	FBgn0032787
1633835_s_at	CG2694	CG2694-RA	FBgn0024991
1633840_a_at	CG8026	CG8026-RB	FBgn0033391
1633985_at	NA	HDC15359	---
1633986_at	CG5466	CG5466-RA	FBgn0038815
1634025_at	CG13010	CG13010-RA	FBgn0030770
1634039_at	nerfin-1	CG13906-RA	FBgn0028999
1634095_at	Ef1beta	CG6341-RA	FBgn0028737
1634114_at	CG31517	CG31517-RA	FBgn0047199
1634129_at	CG9663	CG9663-RA	FBgn0031516
1634167_a_at	sage	CG12952-RA	FBgn0037672
1634178_at	CG4351	CG4351-RA	FBgn0030448
1634186_a_at	CG17119	CG17119-RA	FBgn0039045
1634219_a_at	Jafrac1	CG1633-RB	FBgn0040309
1634254_at	CG15055	CG15055-RA	FBgn0030919
1634267_at	CG30495	CG30495-RA	FBgn0050495
1634304_a_at	CG17233	CG17233-RC	FBgn0036958
1634316_at	CG1582	CG1582-RA	FBgn0030246
1634337_s_at	Sxl	CG33070-RA	FBgn0053070
1634392_at	CG14257	CG14257-RA	FBgn0039479
1634406_at	CG32982	CG32982-RB	FBgn0052982
1634428_at	CG5924	CG5924-RA	FBgn0032154
1634429_at	CG8360	CG8360-RA	FBgn0032001
1634504_a_at	sol	CG1391-RA	FBgn0003464
1634530_at	CG13040	CG13040-RA	FBgn0036608
1634578_at	CG30419	CG30419-RA	FBgn0050419
1634590_at	CG13885	CT33417	---
1634633_s_at	NA	TRANSPOSON	---
1634643_at	CG12303	CG12303-RA	FBgn0036083
1634660_at	mrt	CG3361-RA	FBgn0039507
1634663_at	CG7206	CG7206-RA	FBgn0030892
1634685_at	RpL3	CG4863-RD	FBgn0020910
1634754_at	CG12462	CG12462-RA	FBgn0029675
1634756_at	nAcRalpha-80B	CG12414-RA	FBgn0037212
1634913_s_at	CG7228	CG7228-RA	FBgn0031969
1634917_at	RpL23A	CG7977-RA	FBgn0026372
1634940_at	kraken	CG3943-RA	FBgn0020545
1634958_at	CG9455	CG9455-RA	FBgn0033113
1634980_s_at	CG18490	CG18490-RB	FBgn0036149
1634992_s_at	CG9821	CG9821-RB	FBgn0037636
1634995_at	CG3788	CG3788-RA	FBgn0034800
1635001_at	CG9727	CG9727-RA	FBgn0037445
1635040_a_at	didum	CG2146-RA	FBgn0015933
1635079_at	CG1550	CG1550-RA	FBgn0033225
1635081_at	NA	AM01407	---
1635165_a_at	CG12090	CG12090-RA	FBgn0035227
1635223_at	CG30285	CG30285-RA	FBgn0050285
1635342_at	CG10306	CG10306-RA	FBgn0034654
1635349_a_at	nAcRbeta-96A	CG6798-RA	FBgn0004118
1635374_at	CG31728	CG31728-RA	FBgn0051728
1635449_s_at	Dip-B	CG9285-RA	FBgn0000454
1635503_at	Vm34Ca	CG9271-RA	FBgn0003983
1635528_s_at	RpS10b	CG14206-RB	FBgn0031035
1635568_at	CG10080	CG10080-RA	FBgn0034641
1635586_at	CG14148	CG14148-RA	FBgn0040821
1635616_a_at	CG2118	CG2118-RB	FBgn0039877
1635618_at	l(1)G0331	CG2079-RA	FBgn0029944
1635670_at	CG11601	CG11601-RA	FBgn0031244
1635721_at	CG15383	CG15383-RA	FBgn0031394
1635725_a_at	unc-115	CG31332-RC	FBgn0037733
1635765_at	CG31161	CG31161-RA	FBgn0051161
1635767_at	CG4313	CG4313-RA	FBgn0025632
1635838_at	CG13545	CG13545-RA	FBgn0034828
1635840_s_at	msl-2	CG3241-RB	FBgn0005616
1635907_at	CG7414	CG7414-RA	FBgn0037135
1635924_at	CG18676	CG18676-RA	FBgn0040697
1636002_at	CG4281	CG4281-RA	FBgn0025626
1636056_at	RpL18A	CG6510-RA	FBgn0010409
1636061_at	NA	GM08821	---
1636064_at	CG2095	CG2095-RA	FBgn0037373
1636114_at	NA	HDC07044	---
1636122_at	Socs16D	CG8146-RA	FBgn0030869
1636126_at	CG8290	CG8290-RA	FBgn0026573
1636160_at	cdc23	CG2508-RA	FBgn0032863
1636182_a_at	CG10948	CG10948-RB	FBgn0036317
1636244_s_at	CG5191	CG5191-RA	FBgn0038803
1636251_at	Tsp	CG11326-RA	FBgn0031850
1636253_at	CG9330	CG9330-RA	FBgn0036888
1636273_at	Dpit47	CG3189-RA	FBgn0033083
1636303_at	dhd	CG4193-RA	FBgn0011761
1636407_at	gol	CG2679-RB	FBgn0004919
1636482_at	CG14005	CG14005-RA	FBgn0031739
1636489_at	CG5987	CG5987-RA	FBgn0039501
1636491_at	CG3955	CG3955-RA	FBgn0033793
1636504_a_at	CG13008	CG13008-RA	FBgn0030780
1636546_s_at	CG1640	CG1640-RB	FBgn0030478
1636637_x_at	CG13731	CG13731-RA	FBgn0036717
1636655_s_at	NA	HDC14849	---
1636693_at	CG4330	CG4330-RA	FBgn0030452
1636732_at	CG11695	CG11695-RA	FBgn0030316
1636738_at	RpL37b	CG9873-RA	FBgn0034822
1636740_at	Fdh	CG6598-RA	FBgn0011768
1636755_at	CG13966	CG13966-RA	FBgn0032838
1636780_at	meso18E	CG14233-RA	FBgn0040089
1636793_at	Cyp4d2	CG3466-RA	FBgn0011576
1636811_at	Oatp33Ea	CG5427-RA	FBgn0032433
1636814_at	NA	HDC20244	---
1636816_s_at	CG33090	CG33090-RB	FBgn0028916
1636849_at	CG8858	CG8858-RA	FBgn0033698
1636887_s_at	CG11247	CG11247-RB	FBgn0037120
1636996_at	CG17329	CG17329-RA	FBgn0028896
1637016_at	CG33324	CG33324-RA	FBgn0053324
1637046_at	l(2)03659	CG8799-RA	FBgn0010549
1637048_at	CG1662	CG1662-RA	FBgn0030481
1637055_s_at	NA	TRANSPOSON	---
1637068_at	CG6621	CG6621-RA	FBgn0037855
1637080_at	CG9129	CG9129-RA	FBgn0035196
1637121_at	Rbp4	CG9654-RA	FBgn0010258
1637133_x_at	CG11350	CG11350-RB	FBgn0035552
1637145_at	CG14787	CG14787-RA	FBgn0027793
1637148_at	CG13366	CG13366-RA	FBgn0025633
1637162_at	CG12054	S	FBgn0039831
1637193_at	eIF3-S8	CG4954-RA	FBgn0034258
1637284_at	Rlip	CG11622-RA	FBgn0026056
1637285_s_at	slmo	CG9131-RA	FBgn0029161
1637300_at	NA	CG8229-RA	FBgn0053199
1637331_at	NA	S	---
1637347_at	NA	HDC02124	---
1637383_at	CG11168	CG11168-RA	FBgn0039249
1637420_a_at	GABA-B-R2	CG6706-RA	FBgn0027575
1637476_at	CG15579	CG15579-RA	FBgn0040906
1637504_at	CG17754	CG17754-RD	FBgn0030114
1637525_s_at	Mpcp	CG4994-RA	FBgn0026409
1637546_at	RpLP0	CG7490-RA	FBgn0000100
1637548_at	arg	CG18104-RA	FBgn0023535
1637559_at	CG13601	CG13601-RA	FBgn0039126
1637589_at	CG15423	CG15423-RA	FBgn0031580
1637625_s_at	CG32813	CG32813-RD	FBgn0052813
1637634_at	CG10953	CG10953-RA	FBgn0034204
1637689_at	CG5317	CG5317-RA	FBgn0032404
1637733_at	CG31063	CG31063-RA	FBgn0051063
1637771_s_at	CG7220	CG7220-RA	FBgn0033544
1637847_at	CG5362	CG5362-RA	FBgn0032237
1637853_a_at	Hk	CG32688-RB	FBgn0001203
1637896_at	Dhc62B	CG15804-RA	FBgn0013811
1637936_at	CG32512	CG32512-RA	FBgn0052512
1637955_a_at	CG1827	CG1827-RA	FBgn0033431
1638032_at	CG14921	CG14921-RA	FBgn0032345
1638041_at	mod(mdg4)	CG32491-RH	---
1638136_at	CG15765	CG15765-RA	FBgn0029814
1638145_at	NA	S	---
1638147_at	CG7772	CG7772-RA	FBgn0030883
1638173_s_at	NA	CG2950-RA	FBgn0031637
1638208_at	CG17019	CG17019-RA	FBgn0033783
1638247_at	CG17065	CG17065-RA	FBgn0031099
1638274_s_at	CG5651	CG5651-RA	FBgn0035946
1638293_at	NA	HDC14957	---
1638310_at	Hlc	CG1666-RA	FBgn0001565
1638329_at	png	CG11420-RA	FBgn0000826
1638367_at	CG7686	CG7686-RA	FBgn0027525
1638400_at	CG8503	CG8503-RA	FBgn0033917
1638452_at	per	CG2647-RA	FBgn0003068
1638486_at	Rbp1	CG17136-RD	FBgn0010252
1638499_s_at	Tfb1	CG8151-RB	FBgn0033929
1638570_a_at	RpL10Ab	CG7283-RA	FBgn0036213
1638607_s_at	Ef1gamma	CG11901-RB	FBgn0029176
1638615_s_at	RpS7	CG1883-RA	FBgn0039757
1638708_s_at	CG33324	CG10272-RA	FBgn0037444
1638719_s_at	CG14011	CG14011-RA	FBgn0031722
1638727_at	NA	LD18978	---
1638819_at	CG31712	CG31712-RA	FBgn0051712
1638847_s_at	sta	CG14792-RA	FBgn0003517
1638883_at	CG8636	CG8636-RA	FBgn0029629
1638942_at	CG30499	CG30499-RA	FBgn0050499
1638989_at	NA	S	---
1639036_at	RpS11	CG8857-RC	FBgn0033699
1639071_a_at	NA	CG7486-RC	FBgn0020381
1639095_at	CG10426	CG10426-RA	FBgn0036273
1639097_at	fs(1)Ya	CG2707-RA	FBgn0000927
1639109_a_at	CRMP	CG1411-RA	FBgn0023023
1639144_a_at	Tace	CG7908-RB	FBgn0039734
1639182_at	CG11360	CG11360-RA	FBgn0039920
1639188_at	CG3308	CG3308-RA	FBgn0038877
1639215_at	Csat	CG2675-RA	FBgn0024994
1639233_at	c12.2	CG12149-RA	FBgn0040234
1639270_at	RpS16	CG4046-RA	FBgn0034743
1639312_at	RpL22	CG7434-RA	FBgn0015288
1639347_s_at	Cdk4	CG5072-RC	FBgn0016131
1639355_s_at	NA	SD04448	---
1639398_at	Hr96	CG11783-RA	FBgn0015240
1639437_s_at	CG4945	CG4945-RA	FBgn0034137
1639478_at	CG5096	CG5096-RA	FBgn0032235
1639519_at	CG5850	CG5850-RA	FBgn0032172
1639526_a_at	Mekk1	CG7717-RA	FBgn0024329
1639545_a_at	Awh	CG1072-RA	FBgn0013751
1639576_at	Klp68D	CG7293-RA	FBgn0004381
1639587_s_at	CG7458	CG7458-RA	FBgn0037144
1639590_at	CG15134	CG15134-RA	FBgn0032621
1639614_s_at	RpL41	CR_TC_RE63504	---
1639626_at	CG6695	CG6695-RA	FBgn0039215
1639663_at	CG6276	CG6276-RA	FBgn0038316
1639690_a_at	sba	CG13598-RA	FBgn0016754
1639700_s_at	CG9281	CG9281-RB	FBgn0030672
1639703_s_at	CG10936	CG10936-RB	FBgn0034253
1639712_at	CG17261	CG17261-RA	FBgn0031501
1639721_at	CG1826	CG1826-RA	FBgn0030228
1639778_at	CG18304	CG18304-RA	FBgn0031869
1639779_at	CG17376	CG17376-RA	FBgn0042189
1639827_at	CG3581	CG3581-RA	FBgn0038697
1639868_at	CG1702	CG1702-RA	FBgn0031117
1639916_at	CG13923	CG32317-RC	FBgn0035277
1639933_at	Pomt2	CG12311-RA	FBgn0025618
1639950_at	CG8786	CG8786-RB	FBgn0036897
1639957_s_at	RpL37A	CG5827-RA	FBgn0028696
1640062_at	NA	S	---
1640077_at	CalpC	CG3692-RA	FBgn0030741
1640103_s_at	CG17224	CG17224-RA	FBgn0031489
1640104_at	RpS5b	CG7014-RA	FBgn0038277
1640150_s_at	RpS15Ab	CG12324-RA	FBgn0010198
1640157_at	CG1678	CG1678-RA	FBgn0031176
1640174_at	Int6	CG9677-RA	FBgn0025582
1640181_at	CG13044	CG13044-RA	FBgn0036599
1640205_at	CG13460	CG13460-RA	FBgn0036471
1640227_at	CG8801	CG8801-RA	FBgn0028473
1640249_at	CG33173	CG33173-RA	FBgn0053173
1640264_at	CG31160	CG31160-RA	FBgn0051160
1640285_at	Tm1	HDC13727	FBgn0003721
1640288_s_at	eRF1	CG5605-RC	FBgn0036974
1640379_s_at	CG11079	CG11079-RA	FBgn0034851
1640435_at	eIF-1A	CG8053-RA	FBgn0026250
1640439_at	CG11360	HDC16721	---
1640446_s_at	NA	CG3195-RA	---
1640478_at	CG31777	CG31777-RA	FBgn0051777
1640488_a_at	CG9510	CG33085-RA	FBgn0053085
1640553_at	CG13063	CG13063-RA	FBgn0036601
1640580_at	CG6185	CG6185-RA	FBgn0036150
1640596_a_at	tty	CG1693-RB	FBgn0015558
1640629_s_at	CG1516	CG1516-RH	FBgn0027580
1640631_at	CG32809	CG32809-RD	FBgn0023531
1640640_at	Cirl	CG8639-RA	FBgn0033313
1640669_at	NA	CG17163-RA	FBgn0039942
1640696_at	CG17803	CG17803-RA	FBgn0038547
1640732_s_at	NA	CG32316-RB	FBgn0052316
1640915_at	CG3800	CG3800-RA	FBgn0034802
1640937_at	NA	S	---
1640952_at	CG1632	CG1632-RA	FBgn0030027
1640955_s_at	NA	TRANSPOSON	---
1641000_a_at	CG6016	CG6016-RB	FBgn0033844
1641084_at	CG13897	CG13897-RA	FBgn0035160
1641103_at	CG14589	CG14589-RA	FBgn0033063
1641148_a_at	AcCoAS	CG9390-RA	FBgn0012034
1641164_s_at	CG11163	CG11163-RA	FBgn0025693
1641213_s_at	RpL34b	CG9354-RB	FBgn0037686
1641244_at	l(2)not	CG4084-RA	FBgn0011297
1641265_at	tty	CG1693-RA	FBgn0015558
1641277_at	NA	HDC16125	---
1641284_a_at	CG6995	CG6995-RA	FBgn0039229
1641330_at	CG32212	CG32212-RA	FBgn0052212
1641339_at	CG10137	CG10137-RA	FBgn0032800
1641344_a_at	cas	CG2102-RA	FBgn0004878
1641347_s_at	vsg	CG16707-RA	FBgn0045823
1641396_a_at	CG7766	CG7766-RA	FBgn0030087
1641400_at	CG9170	CG9170-RA	FBgn0030716
1641421_s_at	NA	TRANSPOSON	---
1641474_s_at	CG31904	CG7216-RA	FBgn0051904
1641487_a_at	Trxr-1	CG2151-RA	FBgn0020653
1641523_at	NA	CG40380-RA	---
1641525_at	CG8236	CG8236-RA	FBgn0037626
1641589_s_at	Abd-B	CG11648-RC	FBgn0000015
1641600_at	RpL24	CG9282-RA	FBgn0032518
1641614_at	Dscam	CG15693-RA	FBgn0019936
1641644_s_at	crm	CG2714-RB	FBgn0000376
1641662_at	nAcRalpha-34E	CG32975-RA	FBgn0028875
1641718_at	CG1427	CG1427-RA	FBgn0037347
1641721_a_at	RpL34a	CG6090-RA	FBgn0039406
AFFX-CreX-5_at	NA	NA	---

## Sheet: 80Act
AffyID	Genename	CG	FB
1622960_at	decay	CG14902-RA	FBgn0028381
1622979_a_at	CG7188	CG7188-RB	FBgn0035871
1622982_at	p38b	CG7393-RA	FBgn0024846
1623066_at	Irk3	CG10369-RA	FBgn0032706
1623124_at	CG7376	CG7376-RA	FBgn0035689
1623126_at	CG13912	CG13912-RA	FBgn0035186
1623147_at	CG31855	CG31855-RA	FBgn0051855
1623182_at	mRpL51	CG13098-RA	FBgn0032053
1623216_s_at	CG9629	CG9629-RA	FBgn0036857
1623231_at	dyn-p25	CG10846-RA	FBgn0040228
1623235_at	sec10	CG6159-RA	FBgn0027103
1623285_at	CG1637	CG1637-RC	FBgn0030245
1623353_at	abs	CG14637-RA	FBgn0015331
1623365_at	Bgb	CG7959-RA	FBgn0013753
1623387_at	Bap55	CG6546-RA	---
1623391_at	sisA	CG1641-RA	FBgn0003411
1623401_a_at	CG8092	CG8092-RB	FBgn0033998
1623464_at	CG13217	CG13217-RA	FBgn0033590
1623486_at	CG7900	CG7900-RA	FBgn0037548
1623498_at	CG5857	CG5857-RA	FBgn0039125
1623560_at	CG18048	CG18048-RA	FBgn0037435
1623599_at	boca	CG30498-RA	FBgn0004132
1623643_s_at	Idgf3	CG4559-RA	FBgn0020414
1623678_at	mRpS30	CG8470-RA	FBgn0030692
1623761_at	CG15347	CG15347-RA	FBgn0030040
1623788_at	CG7461	CG7461-RA	FBgn0034432
1623811_at	mRpL18	CG12373-RA	FBgn0026741
1623821_at	CG12011	CG12011-RA	FBgn0035257
1623839_at	CG6415	CG6415-RA	FBgn0032287
1623875_at	CG3434	CG3434-RA	FBgn0036000
1623891_at	CSN7	CG2038-RA	---
1623903_at	CG18473	CG18473-RA	FBgn0037683
1623961_at	Arpc3B	CG8936-RA	---
1624006_at	MED25	CG12254-RA	FBgn0038760
1624012_at	mRpL10	CG11488-RA	FBgn0031231
1624074_at	Obp56a	CG11797-RA	FBgn0034468
1624086_at	Vha36	CG8186-RA	FBgn0022097
1624154_at	ial	CG6620-RA	FBgn0024227
1624160_at	CG11329	CG11329-RA	FBgn0031848
1624214_at	CG9437	CG9437-RA	FBgn0034599
1624228_at	mRpL54	CG9353-RA	FBgn0034579
1624271_at	CG11808	CG11808-RA	FBgn0034000
1624305_at	Kr-h2	CG9159-RA	FBgn0028419
1624324_a_at	NA	CG40049-RB	---
1624328_a_at	2006-09-01	CG1403-RB	FBgn0011710
1624380_at	CG1359	CG1359-RA	FBgn0039753
1624400_a_at	cdc2rk	CG1362-RA	FBgn0013435
1624492_at	CG9597	CG9597-RA	FBgn0038371
1624505_at	CG6113	CG6113-RA	FBgn0032264
1624513_at	CG33228	CG4806-RA	FBgn0035048
1624517_at	Ect3	CG3132-RA	FBgn0037977
1624603_at	CG10754	CG10754-RA	FBgn0036314
1624639_at	CG1420	CG1420-RA	FBgn0039626
1624688_at	CG9360	CG9360-RA	FBgn0030332
1624747_at	Ts	CG3181-RA	FBgn0024920
1624779_at	CG11583	CG32253-RA	---
1624847_at	CG11985	CG11985-RA	FBgn0040534
1624848_at	Prp18	CG6011-RA	FBgn0027784
1624905_at	CG9000	CG9000-RA	FBgn0034176
1624937_at	CG12288	CG12288-RA	FBgn0032620
1625000_a_at	CG32441	CG32441-RB	FBgn0052441
1625114_at	Cyp310a1	CG10391-RA	FBgn0032693
1625122_at	Obp99c	CG7584-RA	FBgn0039682
1625136_s_at	mRpS18B	CG10757-RA	FBgn0032849
1625140_at	NtR	CG6698-RA	FBgn0029147
1625269_at	CG9004	CG9004-RA	FBgn0035336
1625320_at	CG1738	CG1738-RA	FBgn0030291
1625558_a_at	CG17290	CG17290-RA	FBgn0034201
1625572_s_at	Dbi	CG8627-RA	FBgn0010387
1625655_at	CG3214	CG3214-RA	FBgn0031436
1625658_at	CG5181	CG5181-RA	FBgn0031909
1625686_s_at	Reg-3	CG2194-RB	FBgn0016718
1625720_at	CG12259	CG12259-RA	FBgn0039557
1625733_at	CG31142	CG31142-RA	FBgn0047114
1625742_at	usnp	CG11173-RA	FBgn0034913
1625744_at	GstE6	CG17530-RA	---
1625755_at	CG1291	CG1291-RA	FBgn0035401
1625793_at	Dref	CG5838-RA	FBgn0015664
1625855_at	MED30	CG17183-RA	FBgn0035149
1625875_at	CG10635	CG10635-RA	FBgn0035603
1625928_at	CG8464	CG8464-RA	FBgn0038233
1625953_at	CG13463	CG13463-RA	FBgn0036470
1626073_a_at	CG32599	CG12047-RC	FBgn0002873
1626144_at	CG7763	CG7763-RA	FBgn0040503
1626152_at	Ror	CG4926-RA	FBgn0010407
1626166_at	CG13082	CG13082-RA	FBgn0032803
1626214_s_at	Eb1	CG40354-RA	FBgn0027066
1626266_at	MAGE	CG10059-RA	FBgn0037481
1626337_at	Eap	CG3594-RA	FBgn0035063
1626367_at	Sgt	CG5094-RA	FBgn0032640
1626397_at	bt	CG32019-RA	FBgn0005666
1626404_a_at	bsk	CG5680-RC	FBgn0000229
1626414_at	Jheh1	CG15101-RA	FBgn0010053
1626446_a_at	Mlc1	CG5596-RA	FBgn0002772
1626534_at	tko	CG7925-RB	FBgn0003714
1626579_at	CG3040	CG3040-RA	FBgn0029925
1626606_at	CG10630	CG10630-RA	FBgn0035608
1626682_s_at	CG9135	CG9135-RA	FBgn0031769
1626707_a_at	AnnIX	CG5730-RA	FBgn0000083
1626733_at	Ski6	CG15481-RA	FBgn0032487
1626752_at	mTTF	CG18124-RA	FBgn0028530
1626765_at	CG6478	CG6478-RA	FBgn0039436
1626788_a_at	CstF-50	CG2261-RB	FBgn0039867
1626820_at	CG5169	CG5169-RA	FBgn0038477
1626928_at	CG13190	CG13190-RA	FBgn0033662
1627007_at	CG4306	CG4306-RA	FBgn0036787
1627048_at	CG17293	CG17293-RA	FBgn0032030
1627110_at	CG11887	CG11887-RA	FBgn0033540
1627111_at	NHP2	CG5258-RA	FBgn0029148
1627148_at	Aats-arg	CG9020-RA	---
1627194_at	l(1)sc	CG3839-RA	FBgn0002561
1627202_at	AP-2sigma	CG6056-RA	FBgn0043012
1627327_at	dro5	CG10812-RA	FBgn0035434
1627349_at	Bka	CG4539-RA	FBgn0010520
1627352_at	Oat	CG8782-RA	---
1627380_at	RpA-70	CG9633-RA	FBgn0010173
1627388_at	CG18779	CG18779-RA	FBgn0042120
1627399_at	CG17266	CG17266-RA	FBgn0033089
1627419_at	His4r	CG3379-RA	FBgn0013981
1627458_at	Catsup	CG10449-RA	FBgn0002022
1627502_at	CG9304	CG9304-RA	FBgn0034674
1627512_at	CG31915	CG31915-RA	FBgn0051915
1627515_at	CG10641	CG10641-RA	FBgn0032731
1627590_at	CG9336	CG9336-RA	FBgn0032897
1627592_at	CG3295	CG3295-RA	FBgn0034573
1627616_at	c12.1	CG12135-RA	FBgn0040235
1627627_at	CG10466	CG10466-RA	FBgn0032822
1627667_at	CG16753	CG16753-RA	FBgn0035393
1627744_at	CG15209	CG15209-RA	FBgn0030237
1627768_at	CG12384	CG12384-RA	FBgn0033624
1627823_at	mRpL35	CG13410-RA	FBgn0038923
1627838_at	uzip	CG3533-RA	FBgn0004055
1627856_at	Hus1-like	CG2525-RA	FBgn0026417
1627898_at	Sce	CG5595-RA	---
1627900_at	CG3058	CG3058-RA	FBgn0031601
1627911_at	CG14286	CG14286-RA	FBgn0038673
1627995_at	Art8	CG16840-RA	FBgn0032329
1628014_at	CG5703	CG5703-RA	FBgn0030853
1628088_at	snRNP69D	CG10753-RA	FBgn0016940
1628105_a_at	Prm	CG5939-RA	FBgn0003149
1628121_at	Osi14	CG1155-RA	FBgn0040279
1628150_a_at	CG9449	CG9449-RB	FBgn0036875
1628177_at	jhamt	CG17330-RA	FBgn0028841
1628184_at	Tsp3A	CG10742-RA	FBgn0040334
1628213_s_at	desat1	CG5887-RA	FBgn0043044
1628249_at	CG14145	CG14145-RA	FBgn0036118
1628269_at	Dox-A2	CG10484-RA	FBgn0000486
1628309_at	CG5126	CG5126-RA	FBgn0031320
1628351_at	CHORD	CG6198-RA	FBgn0029503
1628456_at	Spt3	CG3169-RA	FBgn0037981
1628463_at	CG7242	CG7242-RA	FBgn0040494
1628516_at	CG15432	CG15432-RA	FBgn0031603
1628537_s_at	CG8368	CG8368-RB	FBgn0035707
1628543_a_at	Fas3	CG5803-RB	FBgn0000636
1628555_at	Osi19	CG15189-RA	FBgn0037429
1628565_at	CG11454	CG11454-RA	FBgn0031224
1628599_at	CG18013	CG18013-RA	FBgn0031599
1628621_at	mRpS18C	CG9688-RA	FBgn0039765
1628630_at	Taf13	CG10756-RA	FBgn0032847
1628635_at	Osi9	CG15592-RA	FBgn0037416
1628657_at	GstE9	CG17534-RA	---
1628658_at	gbb	CG5562-RA	FBgn0024234
1628683_at	CG6272	CG6272-RA	FBgn0036126
1628710_at	Grasp65	CG7809-RA	FBgn0036919
1628742_at	CG31312	CG31312-RA	FBgn0051312
1628802_at	CG32554	CG32554-RA	FBgn0052554
1628835_at	CG14534	CG14534-RA	FBgn0031957
1628883_at	CG7484	CG7484-RB	FBgn0036745
1628987_at	CG5869	CG5869-RA	FBgn0028894
1629091_at	CG5177	CG5177-RA	FBgn0031908
1629144_at	CG15440	CG15440-RA	FBgn0031607
1629155_at	CG4764	CG4764-RA	FBgn0031310
1629159_at	CG16865	CG16865-RA	FBgn0028919
1629324_at	CG6870	CG6870-RA	FBgn0032652
1629440_at	mRpS2	CG2937-RA	FBgn0031639
1629442_at	egr	S	FBgn0033483
1629470_at	HP1c	CG6990-RA	FBgn0039019
1629475_at	nudC	CG9710-RA	---
1629518_at	CG2493	CG2493-RA	FBgn0032864
1629713_at	CG9187	CG9187-RA	FBgn0035194
1629715_at	CG7891	CG7891-RA	FBgn0037551
1629836_at	Ugt36Ba	CG13270-RA	FBgn0040262
1629841_at	CG32418	CG32418-RA	FBgn0052418
1629853_at	CG3699	CG3699-RA	FBgn0040349
1629879_at	CG13434	CG13434-RA	FBgn0034523
1629933_at	Sas10	CG4202-RA	FBgn0029755
1629954_at	CG10153	CG10153-RA	FBgn0033962
1630038_at	pyd3	CG3027-RA	FBgn0037513
1630112_at	CG18731	CG18731-RA	FBgn0042213
1630131_at	CG6567	CG6567-RA	FBgn0037842
1630233_at	CG5399	CG5399-RA	FBgn0038353
1630268_at	CG11781	CG11781-RA	FBgn0039259
1630286_at	AnnIX	CG5730-RB	FBgn0000083
1630318_at	MED7	CG31390-RA	FBgn0051390
1630324_at	l(2)k07824	CG7989-RA	---
1630416_at	kin17	CG5649-RA	FBgn0024887
1630438_at	CG32409	CG32409-RA	FBgn0052409
1630440_at	Mtr3	CG8025-RA	FBgn0036916
1630473_at	CG5468	CG5468-RA	FBgn0039434
1630487_s_at	NA	CG32041-RA	FBgn0052041
1630509_at	Mp20	CG4696-RA	FBgn0002789
1630515_s_at	Glt	CG9280-RC	FBgn0001114
1630565_at	CG17652	CG17652-RA	FBgn0031361
1630579_at	Cdk8	CG10572-RA	FBgn0015618
1630622_at	Sirt6	CG6284-RA	FBgn0037802
1630653_a_at	Gs2	CG1743-RB	FBgn0001145
1630735_at	mRpL21	CG9730-RA	FBgn0036853
1630745_at	CG9099	CG9099-RA	FBgn0030802
1630786_at	Chd3	CG9594-RA	FBgn0023395
1630788_at	Pros26.4	CG5289-RA	FBgn0015282
1630798_at	CG30077	CG30077-RA	FBgn0050077
1630803_at	Taf10b	CG3069-RA	FBgn0026324
1630805_at	noi	CG2925-RA	FBgn0014366
1630816_at	CG7375	CG7375-RA	FBgn0035853
1630842_s_at	CG32640	CG32641-RA	FBgn0052640
1630878_a_at	CG1750	CG1750-RA	FBgn0039836
1630932_at	CG7488	CG7488-RA	FBgn0038106
1630958_at	Chmp1	CG4108-RA	FBgn0036805
1630964_at	CG15211	CG15211-RA	FBgn0030234
1631072_at	CG9512	CG9512-RA	FBgn0030593
1631074_at	CG8435	CG8435-RA	FBgn0034084
1631093_at	CG11837	CG11837-RA	FBgn0039627
1631101_at	CG6480	CG6480-RA	FBgn0036964
1631121_at	CG7267	CG7267-RB	FBgn0030079
1631226_at	sds22	CG5851-RA	FBgn0028992
1631239_s_at	CG31131	CG31253-RA	FBgn0051131
1631350_at	CG18649	CG18649-RA	FBgn0036469
1631362_at	CG11279	CG11279-RA	FBgn0036342
1631400_at	CG32029	CG32029-RA	FBgn0052029
1631434_at	mRpS21	CG32854-RA	---
1631531_at	CG5434	CG5434-RA	FBgn0038810
1631546_at	CG3501	CG3501-RA	FBgn0034791
1631558_at	CG18777	CG18777-RA	FBgn0042118
1631575_at	U2A	CG1406-RA	FBgn0033210
1631614_at	CG5190	CG5190-RA	FBgn0034351
1631628_s_at	Prx2540-1	CG11765-RA	FBgn0033520
1631663_at	mRpS24	CG13608-RA	FBgn0039159
1631674_at	O-fut1	CG12366-RA	FBgn0033901
1631733_at	CG14817	CG14817-RA	FBgn0026089
1631784_at	CG13663	CG13663-RA	FBgn0039291
1631798_s_at	CG4774	CG4774-RB	FBgn0039360
1631813_at	CG3224	CG3224-RA	FBgn0029885
1631821_at	Sr-CI	CG4099-RA	FBgn0014033
1631834_at	CG31098	CG31098-RA	FBgn0051098
1631897_s_at	Nup44A	CG8722-RB	FBgn0033247
1631907_at	CG6038	CG6038-RA	FBgn0036198
1631919_at	CG17078	CG17078-RA	FBgn0031243
1631946_at	CG7173	CG7173-RA	FBgn0037099
1631996_at	CG33257	CG13037-RA	FBgn0036613
1632082_at	Ndg	CG12908-RA	---
1632142_at	Rpb5	CG11979-RA	FBgn0033571
1632171_a_at	CG3436	CG3436-RB	FBgn0031229
1632195_at	CG4645	CG4645-RA	FBgn0030435
1632221_at	CG12203	CG12203-RA	FBgn0031021
1632223_at	dbe	CG4258-RA	FBgn0020305
1632228_at	CG6733	CG6733-RA	FBgn0039052
1632262_at	CG6833	CG6833-RA	FBgn0036405
1632266_at	CG13367	CG13367-RA	FBgn0025634
1632384_at	NC2beta	CG4185-RA	FBgn0028926
1632396_at	translin	CG11761-RA	FBgn0033528
1632438_at	CG2091	CG2091-RA	FBgn0037372
1632496_at	rad201	CG8016-RA	FBgn0003194
1632512_at	CG11820	CG11820-RA	FBgn0039270
1632515_a_at	CG18619	CG18619-RA	FBgn0032202
1632565_at	Bin1	CG6046-RA	FBgn0024491
1632591_at	Phk-3	CG9358-RA	FBgn0035089
1632623_at	Cyt-b5-r	CG13279-RA	FBgn0000406
1632626_at	CG17712	CG17712-RA	FBgn0027597
1632634_at	CG9853	CG9853-RA	FBgn0037243
1632748_at	CG15084	CG15084-RA	FBgn0034402
1632782_a_at	CG7675	CG7675-RA	FBgn0038610
1632847_at	CG13484	CG13484-RA	FBgn0036406
1632904_at	CG10354	CG10354-RA	FBgn0031868
1632912_s_at	CG13667	CG13667-RA	FBgn0035890
1632916_at	CG31357	CG31357-RA	FBgn0051357
1633077_at	Osi20	CG15188-RA	FBgn0037430
1633191_at	NA	CR_TC_AT27057	FBgn0036519
1633200_at	CG9449	CG9449-RA	FBgn0036875
1633247_at	CG7006	CG7006-RA	FBgn0039233
1633254_at	CG7787	CG7787-RA	FBgn0032020
1633261_a_at	CG9107	CG9107-RB	FBgn0031764
1633284_at	eIF6	CG17611-RA	FBgn0034915
1633286_at	CG32372	CG32372-RA	FBgn0052372
1633338_at	mRpS23	CG31842-RA	FBgn0051842
1633381_at	Zpr1	CG9060-RA	FBgn0030096
1633391_at	CG8913	CG8913-RA	FBgn0038465
1633407_at	CG6959	CG6959-RA	FBgn0037956
1633411_s_at	CG12546	CG14452-RA	FBgn0037180
1633425_at	CG2191	CG2191-RA	FBgn0039873
1633436_at	CG14149	CG14149-RA	FBgn0036105
1633459_a_at	fau	CG6544-RC	FBgn0020439
1633471_at	Prx2540-2	CG11765-RA	FBgn0033518
1633563_at	CG1637	CG1637-RB	FBgn0030245
1633594_at	Rpn7	CG5378-RA	FBgn0028688
1633609_at	Gas41	CG9207-RA	FBgn0031873
1633626_at	CG14104	CG14104-RA	FBgn0040786
1633673_a_at	ATPsyn-beta	CG11154-RB	FBgn0010217
1633735_a_at	CG1407	CG1407-RC	FBgn0033474
1633785_at	CG9543	CG9543-RA	FBgn0027496
1633789_at	Hand	CG18144-RA	FBgn0032209
1633795_a_at	CG17124	CG17124-RA	FBgn0032297
1633850_at	CG18156	CG18156-RA	FBgn0035725
1633854_at	DNApol-alpha50	CG7108-RA	FBgn0011762
1633967_at	CG3756	CG3756-RA	FBgn0031657
1634013_at	mRpL17	CG13880-RA	FBgn0035122
1634019_at	CG2064	CG2064-RA	FBgn0033205
1634152_at	GstD5	CG12242-RA	FBgn0010041
1634204_at	p16-ARC	CG9881-RA	FBgn0031437
1634226_at	CG17249	CG17249-RA	FBgn0035249
1634232_at	mRpL13	CG10603-RA	FBgn0032720
1634281_at	CG12343	CG12343-RA	FBgn0033556
1634284_at	CG14639	CG14639-RA	FBgn0037224
1634299_at	CG7810	CG7810-RA	FBgn0032017
1634359_a_at	Borr	CG4454-RA	FBgn0032105
1634411_at	CG6506	CG6506-RA	FBgn0030874
1634437_at	CG10973	CG10973-RA	FBgn0036306
1634468_at	CG13397	CG13397-RA	FBgn0014417
1634521_at	zetaCOP	CG3948-RB	FBgn0040512
1634560_at	140up	CG9852-RA	FBgn0010340
1634608_at	CG30383	CG30383-RA	FBgn0050383
1634609_at	CG31111	CG31111-RA	FBgn0051111
1634616_at	TfIIEbeta	CG1276-RA	FBgn0015829
1634621_at	CG13599	CG13599-RA	FBgn0039128
1634684_at	CG7272	CG7272-RA	FBgn0036501
1634687_at	CG15019	CG15019-RA	FBgn0035541
1634699_a_at	CG18003	CG30019-RB	FBgn0050019
1634705_at	CG10341	CG10341-RA	FBgn0032701
1634814_at	CG7083	CG7083-RA	FBgn0035877
1634823_at	mRpS25	CG14413-RA	FBgn0030572
1634909_at	CG12975	CG12975-RA	FBgn0037061
1634928_at	ImpE2	CG1934-RA	FBgn0001254
1634945_at	CG7830	CG7830-RA	FBgn0032015
1635013_s_at	CG10722	CG10722-RB	FBgn0032848
1635028_s_at	NA	CG33047-RA	FBgn0053047
1635163_at	CG5731	CG5731-RA	FBgn0032192
1635177_at	CG7770	CG7770-RA	FBgn0036918
1635191_at	Tsp42Ed	CG12846-RA	FBgn0029507
1635227_at	ImpL3	CG10160-RA	FBgn0001258
1635245_at	CG9196	CG9196-RA	FBgn0035056
1635263_at	CG11825	CG11825-RA	FBgn0033519
1635278_at	CG4972	CG4972-RA	FBgn0032217
1635321_at	CG14688	CG14688-RA	FBgn0037819
1635356_at	CG8816	CG8816-RA	FBgn0033754
1635379_at	CG31300	CG31300-RA	FBgn0051300
1635380_at	CG30413	CG30413-RA	FBgn0050413
1635390_s_at	CG9331	CG9331-RB	FBgn0032889
1635437_at	CG11920	CG11920-RA	FBgn0039274
1635482_at	CG2976	CG2976-RA	FBgn0031633
1635494_at	Bc	CG5779-RA	FBgn0000165
1635506_at	CG11777	CG11777-RA	FBgn0033527
1635508_at	Taf10	CG2859-RA	FBgn0028398
1635510_at	CG34025	AM01469_REVCOMP	---
1635537_at	asf1	CG9383-RA	FBgn0029094
1635576_at	Nplp2	CG11051-RA	FBgn0040813
1635621_at	CG13994	CG13994-RA	FBgn0031772
1635634_at	CG7172	CG7172-RA	FBgn0037102
1635649_at	CG8038	CG8038-RA	FBgn0035831
1635686_at	CG14110	CG14110-RA	FBgn0036352
1635706_at	mRpL20	CG11258-RA	FBgn0036335
1635744_at	CG9342	CG9342-RA	FBgn0032904
1635812_at	CG16965	CG16965-RA	FBgn0032387
1635821_at	MED28	CG5121-RA	FBgn0039337
1635895_at	CG31133	CG31133-RA	FBgn0051133
1635936_at	CG13822	CG13822-RA	FBgn0039098
1635972_at	CG15014	CG15014-RA	FBgn0035532
1635989_at	Os9	CG10658-RA	FBgn0014000
1636037_at	CG31195	CG31195-RA	FBgn0051195
1636046_at	CG32499	CG32499-RA	FBgn0052499
1636184_at	CG31813	CG31813-RA	FBgn0051813
1636192_at	CG18178	CG18178-RA	FBgn0036035
1636262_at	CG3428	CG3428-RA	FBgn0036005
1636311_at	Gpdh	CG9042-RA	FBgn0001128
1636341_at	fzy	CG4274-RA	FBgn0001086
1636358_a_at	NA	CG10837-RE	---
1636433_at	CG2260	CG2260-RA	FBgn0030000
1636440_at	Sip1	CG10939-RA	FBgn0010620
1636533_at	CG18468	CG18468-RA	FBgn0034217
1636540_at	CG8165	CG8165-RA	FBgn0037703
1636543_a_at	CG1969	CG1969-RC	FBgn0039690
1636570_at	mex1	CG7936-RA	FBgn0004228
1636674_at	CG11407	CG11407-RA	FBgn0038733
1636694_at	CG10673	CG10673-RA	FBgn0035590
1636705_at	mbo	CG6819-RA	FBgn0026207
1636719_s_at	CG5316	CG5316-RA	FBgn0038704
1636766_at	Ent2	CG31911-RA	FBgn0026585
1636804_at	CG14629	CG14629-RA	FBgn0040398
1636845_at	CG8885	CG8885-RA	FBgn0031656
1636929_at	CG30476	CG30476-RA	FBgn0050476
1636976_at	CG5322	CG5322-RA	FBgn0032253
1636997_at	CG18528	CG18528-RA	FBgn0039189
1637043_at	pip	CG9614-RF	FBgn0003089
1637056_s_at	CG11200	CG11200-RB	FBgn0034500
1637063_at	CG33099	CG33099-RA	FBgn0053099
1637129_at	NA	CG17524-RA	---
1637143_at	CG9643	CG9643-RA	FBgn0031485
1637251_a_at	Sucb	CG10622-RB	FBgn0029118
1637269_at	CG6310	CG6310-RA	FBgn0036121
1637379_at	CG14671	CG14671-RA	FBgn0037340
1637422_at	CG3246	CG3246-RA	FBgn0031538
1637430_s_at	CG1572	CG1572-RA	FBgn0030309
1637469_at	pen-2	CG33198-RA	FBgn0053198
1637473_s_at	CG18789	CG18789-RA	FBgn0042125
1637570_at	CG4679	CG4679-RA	FBgn0033816
1637575_at	CG8028	CG8028-RA	FBgn0031010
1637615_at	CG13192	CG13192-RA	FBgn0033653
1637628_at	CG6550	CG6550-RA	FBgn0034214
1637676_at	CG5482	CG5482-RA	FBgn0034368
1637678_at	CG10340	CG10340-RA	FBgn0022344
1637720_at	CG6856	CG6856-RA	FBgn0036819
1637791_at	CG31922	CG31922-RA	FBgn0051922
1637808_a_at	CG6151	CG6151-RB	FBgn0036533
1637826_at	CG10623	CG10623-RA	FBgn0032727
1637859_at	NA	CG40145-RC	FBgn0039946
1637881_at	CG10373	CG10373-RA	FBgn0032704
1637893_at	Vps28	CG12770-RA	FBgn0021814
1637923_at	CG31938	CG31938-RA	FBgn0051938
1637939_at	Spn43Aa	CG12172-RA	FBgn0024294
1637951_at	CG8461	CG8461-RA	FBgn0038235
1637993_at	MED11	CG6884-RA	FBgn0036811
1638038_at	CG4335	CG4335-RA	FBgn0038795
1638070_at	CG10418	CG10418-RA	FBgn0036277
1638164_at	CG4289	CG4289-RA	FBgn0037020
1638169_s_at	NA	CT32415	FBgn0053154
1638190_at	CG9667	CG9667-RA	FBgn0037550
1638211_at	CG10933	CG10933-RA	FBgn0034264
1638217_at	CG10166	CG10166-RA	FBgn0032799
1638257_at	CG2931	CG2931-RA	FBgn0037342
1638292_at	Rrp46	CG4043-RA	FBgn0037815
1638306_at	CG5038	CG5038-RA	FBgn0038324
1638462_at	CG18088	CG18088-RA	FBgn0032082
1638480_at	Rlb1	CG8161-RA	FBgn0014022
1638484_at	Hsp67Bc	CG4190-RA	FBgn0001229
1638507_at	mRpL46	CG13922-RA	FBgn0035272
1638539_at	CG7137	CG7137-RA	FBgn0034422
1638541_at	mRpL32	CG12220-RA	FBgn0039835
1638554_at	CG4115	CG4115-RA	FBgn0038017
1638576_at	Rpb11	CG6840-RA	FBgn0032634
1638596_at	ac	CG3796-RA	FBgn0000022
1638669_at	CG11395	CG11395-RA	FBgn0034200
1638671_at	CG6196	CG6196-RA	FBgn0038323
1638695_at	CG3415	CG3415-RA	FBgn0030731
1638765_at	CG7818	CG7818-RA	FBgn0032016
1638830_at	alien	CG9556-RA	FBgn0013746
1638869_at	CG10112	CG10112-RA	FBgn0033942
1638947_at	mRpL24	CG8849-RA	FBgn0031651
1639046_at	CG5454	CG5454-RA	FBgn0038667
1639060_at	l(1)10Bb	CG1639-RA	FBgn0001491
1639102_at	Nelf-E	CG5994-RA	FBgn0017430
1639219_at	Csl4	CG6249-RA	FBgn0032346
1639256_at	CG5676	CG5676-RA	FBgn0032200
1639297_at	CG9568	CG9568-RA	FBgn0032087
1639354_at	CG9797	CG9797-RA	FBgn0037621
1639376_at	CG10591	CG10591-RA	FBgn0035621
1639392_at	l(2)09851	CG12792-RA	FBgn0022288
1639394_at	m1	CG8342-RA	FBgn0002578
1639410_at	ARP-like	CG7013-RA	FBgn0027095
1639430_at	CG6637	CG6637-RA	FBgn0038908
1639522_at	CG31950	CG31950-RA	FBgn0051950
1639530_at	CG14528	CG14528-RA	FBgn0039611
1639604_at	CG5056	CG5056-RA	FBgn0032231
1639733_s_at	CG14275	CG14275-RA	FBgn0032022
1639786_at	CG8297	CG8297-RA	FBgn0034050
1639790_at	CG7655	CG7655-RA	FBgn0038536
1639821_at	CG3238	CG3238-RA	FBgn0031540
1639856_at	CG5727	CG5727-RA	FBgn0032193
1639877_at	Orc4	CG2917-RA	FBgn0023181
1639896_at	NA	HDC10707	---
1639911_at	CG17029	CG17029-RA	FBgn0036551
1639932_at	CG4278	CG4278-RA	FBgn0014092
1639954_at	CG6094	CG6094-RA	FBgn0032261
1639968_at	CG12797	CG12797-RA	FBgn0033972
1639981_at	Ssb-c31a	CG8396-RA	FBgn0015299
1640007_at	mRpL30	CG7038-RA	FBgn0029718
1640065_at	GstE7	CG17531-RA	---
1640069_at	CG4866	CG4866-RA	FBgn0034232
1640078_at	Rpb8	CG11246-RA	FBgn0037121
1640175_at	CG13220	CG13220-RA	FBgn0033608
1640191_a_at	CG6854	CG6854-RC	FBgn0036478
1640247_at	TSG101	CG9712-RA	FBgn0036666
1640252_at	mRpL9	CG31478-RA	FBgn0038319
1640263_at	CG13993	CG13993-RA	FBgn0031776
1640372_at	Rpn12	CG4157-RA	FBgn0028693
1640375_at	bonsai	CG4207-RA	FBgn0026261
1640386_at	wbl	CG7225-RA	FBgn0004003
1640400_at	CG5773	CG5773-RA	FBgn0034290
1640741_at	CG13001	CG13001-RA	FBgn0030806
1640755_at	Cyp6a8	CG10248-RA	FBgn0013772
1640775_a_at	Nmdmc	CG18466-RB	FBgn0010222
1640793_at	CG10139	CG10139-RA	FBgn0033951
1640898_at	DNaseII	CG7780-RA	FBgn0000477
1640913_at	gfzf	CG31329-RA	---
1640975_at	Lcp65Ag2	CG10534-RA	FBgn0020637
1641010_at	NA	HDC05732	---
1641045_at	Osi18	CG1169-RA	FBgn0037428
1641055_at	Hsp23	CG4463-RA	FBgn0001224
1641066_s_at	fbp	CG31692-RA	FBgn0032820
1641105_at	MED20	CG18780-RA	FBgn0013531
1641125_at	CG1942	CG1942-RA	FBgn0033215
1641133_at	CG14756	CG14756-RA	FBgn0033275
1641223_at	CG4933	CG4933-RA	FBgn0036615
1641262_at	mRpL41	CG12954-RA	FBgn0034001
1641325_s_at	Tm2	CG4843-RA	FBgn0004117
1641462_at	CG13807	CG13807-RA	FBgn0035323
1641465_at	CG6153	CG6153-RA	FBgn0032445
1641494_at	CG8397	CG8397-RA	FBgn0034066
1641624_at	CG31957	CG31957-RA	FBgn0051957
1641683_at	CG6907	CG6907-RA	FBgn0031711
1641687_at	Arf84F	CG7435-RA	FBgn0004908
1641703_at	CG2147	CG2147-RA	FBgn0030025
1641722_at	Reg-2	CG3200-RA	FBgn0016715
AFFX-Dros-ACTIN_3_at	NA	NA	FBgn0000043
AFFX-Dros-ACTIN_5_at	NA	NA	FBgn0000043
AFFX-Dros-ACTIN_M_f_at	NA	NA	FBgn0000043
AFFX-Dros-ACTIN_M_r_at	NA	NA	FBgn0000043

## Sheet: 80Inact
AffyID	Genename	CG	FB
1622934_at	NA	CG17170-RC	FBgn0003559
1622943_s_at	CG2371	CG2371-RA	FBgn0030323
1622945_a_at	Aats-lys	CG12141-RA	---
1622959_at	CG12928	CG12928-RA	FBgn0033432
1622972_at	NA	HDC01530	---
1623025_at	CG3457	CG3457-RA	FBgn0024984
1623043_s_at	CG7852	CG7852-RA	FBgn0035229
1623045_at	Ip259	CG5277-RA	FBgn0025366
1623102_at	Gip	CG2227-RA	FBgn0011770
1623117_at	CG31781	CG31781-RB	FBgn0051781
1623119_at	DnaJ-60	CG12240-RB	FBgn0020129
1623166_at	CG6071	CG6071-RA	FBgn0036186
1623200_at	fng	CG10580-RA	FBgn0011591
1623277_at	CG17100	CG17100-RA	FBgn0016941
1623316_at	CG14785	CG14785-RA	FBgn0027795
1623320_at	CG3711	CG3711-RA	FBgn0040344
1623339_at	CG7498	CG7498-RA	FBgn0040833
1623379_at	Mer	CG14228-RA	FBgn0013951
1623388_at	CG15861	CG15861-RA	FBgn0035084
1623424_a_at	babo	CG8224-RB	FBgn0011300
1623449_at	CG7840	CG7840-RA	FBgn0032014
1623573_s_at	CG11266	CG11266-RA	FBgn0031883
1623591_a_at	NA	CG17883-RA	FBgn0040005
1623597_s_at	NA	CG40072-RC	---
1623650_a_at	PNGase	CG7865-RB	FBgn0033050
1623725_at	CG7914	CG7914-RA	FBgn0030995
1623792_a_at	Dhod	CG9741-RB	FBgn0000447
1623804_a_at	hep	CG4353-RC	FBgn0010303
1623809_s_at	CG1354	CG1354-RA	FBgn0030151
1623826_at	CHIP	CG5203-RA	FBgn0027052
1623831_x_at	NA	DM	---
1623842_a_at	PhKgamma	CG1830-RC	FBgn0011754
1623852_at	CG10407	CG10407-RA	FBgn0038395
1623881_s_at	Sirt4	CG3187-RA	FBgn0029783
1623960_s_at	NA	TRANSPOSON	---
1624009_at	CG12802	CG12802-RA	FBgn0037767
1624139_at	PhKgamma	CG1830-RA	FBgn0011754
1624215_s_at	DIP1	CG17686-RA	FBgn0024807
1624222_s_at	CG15814	CG15814-RB	FBgn0030873
1624240_at	Uch	CG4265-RA	FBgn0010288
1624265_at	l(1)G0196	CG14616-RC	FBgn0031191
1624332_s_at	CG18217	CG4098-RA	FBgn0036646
1624425_at	CG7384	CG7384-RA	FBgn0032262
1624451_at	CG2879	CG2879-RA	FBgn0025834
1624497_at	NA	CR31541-RA	---
1624518_at	CG13369	CG13369-RA	FBgn0025640
1624520_a_at	ftz-f1	CG4059-RB	FBgn0001078
1624530_at	RhoBTB	CG5701-RA	FBgn0036980
1624535_at	CG33229	CG33229-RA	FBgn0053229
1624638_a_at	CG4365	CG4365-RB	FBgn0037024
1624644_a_at	CG5514	CG5514-RB	FBgn0039560
1624686_a_at	dnc	CG32498-RO	FBgn0000479
1624741_at	NA	HDC07650	---
1624780_at	CG2995	CG2995-RA	FBgn0040372
1624996_at	CG3368	CG3368-RA	FBgn0039508
1625078_at	eIF-3p40	CG9124-RA	FBgn0022023
1625083_at	rhi	CG10683-RA	FBgn0004400
1625102_at	CG14299	CG14299-RA	FBgn0038651
1625121_at	NA	S	---
1625153_at	CG33105	CG33105-RA	FBgn0053105
1625178_at	CG31038	CG31038-RA	FBgn0051038
1625196_a_at	CG14995	CG14995-RA	FBgn0035497
1625214_at	Jupiter	CG31363-RB	FBgn0051363
1625300_at	NA	CG40166-RA	---
1625332_at	CG14764	CG14764-RA	FBgn0033236
1625334_at	NPC2	CG7291-RA	FBgn0031381
1625387_s_at	E2f	CG6376-RB	FBgn0011766
1625421_at	CG30377	CG30377-RA	FBgn0050377
1625462_s_at	CG31221	CG31221-RA	FBgn0051221
1625500_at	Mlh1	CG11482-RA	FBgn0011659
1625589_at	CG4840	CG4840-RA	FBgn0033840
1625613_at	CG11899	CG11899-RA	FBgn0014427
1625641_s_at	CG9650	S	FBgn0029939
1625646_at	CG11148	CG11148-RA	FBgn0039936
1625680_a_at	CG5792	CG5792-RA	FBgn0032455
1625762_s_at	CG32188	CG32189-RA	FBgn0052188
1625763_at	CG2789	CG2789-RA	FBgn0031263
1625775_a_at	csw	CG3954-RA	FBgn0000382
1625796_at	CG14231	CG14231-RA	FBgn0031060
1625804_s_at	NA	CG17082-RD	---
1625866_at	Lcp65Aa	CG7287-RA	FBgn0020645
1625895_a_at	CG31211	CG31211-RA	FBgn0051211
1625927_at	CG3198	CG3198-RA	FBgn0029887
1625980_at	CG11835	CG11835-RA	FBgn0031264
1625992_s_at	CG9047	CG9047-RB	FBgn0035075
1626045_at	Rpb4	CG31318-RA	---
1626064_at	CG4648	CG4648-RA	FBgn0031225
1626133_s_at	NA	GH06606	---
1626150_at	tsh	CG1374-RA	FBgn0003866
1626175_at	CG11534	CG11534-RA	FBgn0046296
1626182_a_at	CG5026	CG5026-RA	FBgn0035945
1626218_s_at	oaf	CG9884-RB	FBgn0011818
1626226_at	NA	S	---
1626264_at	CG9883	CG9883-RA	FBgn0031435
1626289_at	Dgkepsilon	CG8657-RA	FBgn0020930
1626296_at	CG31303	CG31303-RA	FBgn0051303
1626318_at	CG31163	S	FBgn0051163
1626438_at	nod	S	FBgn0002948
1626461_at	Ncc69	CG4357-RA	FBgn0036279
1626465_a_at	hep	CG4353-RA	FBgn0010303
1626518_at	seq	LD12453	FBgn0033802
1626563_at	Taf6	CG32211-RA	FBgn0010417
1626594_s_at	svp	CT40960	FBgn0003651
1626666_s_at	RhoGAP16F	CG7122-RB	FBgn0030893
1626753_at	CG12947	CG12947-RA	FBgn0037753
1626798_a_at	Bsg25D	CG14025-RA	FBgn0000228
1626806_at	tra	CG16724-RA	FBgn0003741
1626840_a_at	CG8479	CG8479-RB	FBgn0033914
1626867_at	His3:CG31613	CG31613-RA	FBgn0051613
1626883_at	CG1620	CG1620-RA	FBgn0033183
1626943_at	CG14609	CG14609-RA	FBgn0037483
1626965_at	CG31743	CG31743-RA	---
1627021_at	CG8202	CG8202-RA	FBgn0037622
1627060_s_at	Gel	CG1106-RB	FBgn0010225
1627101_at	scyl	CG7590-RA	FBgn0041094
1627181_at	RpS7	CG1883-RB	FBgn0039757
1627184_at	scaf6	CG32168-RA	---
1627206_at	RpL35	CG4111-RA	FBgn0029785
1627216_s_at	Zyx102EF	CG32018-RA	---
1627221_at	cdm	CG7212-RA	FBgn0038574
1627278_s_at	CG14619	CG14619-RE	FBgn0031187
1627415_at	CG9986	CG9986-RA	FBgn0039589
1627420_s_at	CG7702	CG7702-RA	FBgn0038638
1627472_at	AnnX	CG9579-RA	FBgn0000084
1627511_at	chrb	CG7533-RC	FBgn0036165
1627530_at	CG6700	CG6700-RA	FBgn0032305
1627578_s_at	CG7255	CG7255-RC	FBgn0036493
1627603_at	mod(mdg4)	CG32491-RX	---
1627612_a_at	Crag	CG12737-RA	FBgn0025864
1627634_at	CG15098	CG15098-RA	FBgn0034398
1627657_at	CG16749	CG16749-RA	FBgn0037678
1627693_at	CG1965	CG1965-RA	FBgn0037466
1627729_s_at	pUf68	CG12085-RC	FBgn0028577
1627861_s_at	Aldh-III	CG11140-RH	FBgn0010548
1627893_at	CG18177	CG18177-RB	FBgn0036039
1627923_at	CG12950	CG12950-RA	FBgn0037736
1627955_a_at	CG11533	CG11533-RA	FBgn0039908
1628027_a_at	PyK	CG7070-RB	FBgn0003178
1628028_s_at	RpL17	CG3203-RB	FBgn0029897
1628037_at	CG32533	CG32533-RA	FBgn0052533
1628057_at	CG18616	CG18616-RA	FBgn0028495
1628077_at	NA	S	---
1628082_at	NA	TRANSPOSON	---
1628141_at	rhea	CG6831-RA	---
1628338_at	CG32756	CG32756-RA	FBgn0052756
1628420_s_at	CG6923	CG6923-RA	FBgn0037944
1628425_at	CG31898	CG31898-RA	FBgn0051898
1628563_at	CG33181	CG33181-RA	FBgn0053181
1628595_at	UbcD4	CG8284-RA	FBgn0015321
1628613_a_at	CG30492	CG30492-RE	FBgn0050492
1628688_at	CG12054	CG12054-RA	FBgn0039831
1628717_a_at	CG32599	CG12047-RA	FBgn0002873
1628767_s_at	MED26	CG1793-RB	FBgn0039923
1628779_a_at	svp	CG11502-RC	FBgn0003651
1628846_at	CG17806	CG17806-RA	FBgn0038548
1628847_a_at	NA	CG40146-RA	---
1628878_at	NA	HDC00066	---
1628937_s_at	rin	CG9412-RA	FBgn0015778
1628962_at	CG12708	CG12708-RA	FBgn0030666
1628985_a_at	Caki	CG6703-RB	FBgn0013759
1629030_a_at	CG18659	CG18659-RA	FBgn0027561
1629064_at	ewg	CG3114-RA	FBgn0005427
1629072_at	su(w[a])	CG3019-RA	FBgn0003638
1629080_at	CG32013	CG32013-RA	FBgn0052013
1629169_at	NA	CT32812	---
1629180_at	O-fut2	CG14789-RA	FBgn0027791
1629216_at	CG32810	CG32810-RB	FBgn0025394
1629233_s_at	CG16708	CG16708-RA	FBgn0037315
1629250_at	CG10077	CG10077-RA	FBgn0035720
1629306_at	X11L	CG5675-RA	FBgn0026313
1629307_s_at	hdc	CG15532-RA	FBgn0010113
1629319_at	CG10428	CG10428-RA	FBgn0032724
1629344_at	CG4730	CG4730-RA	FBgn0039355
1629399_at	CG30282	CG30282-RA	FBgn0050282
1629409_s_at	NA	GH05108	---
1629429_at	CG31388	CG31388-RA	FBgn0051388
1629471_at	CG10803	CG10803-RA	FBgn0029666
1629493_at	U26	CG13401-RA	FBgn0027780
1629503_s_at	Pitslre	CG4268-RD	FBgn0016696
1629509_s_at	car	CG12230-RB	FBgn0000257
1629510_at	CG4294	CG4294-RA	FBgn0034742
1629578_at	CG8309	CG8309-RA	FBgn0033902
1629602_at	CG14211	CG14211-RB	FBgn0031044
1629621_a_at	Rab27	CG14791-RB	FBgn0025382
1629681_x_at	CG4068	CG4068-RA	FBgn0029738
1629694_at	Pabp2	CG2163-RB	FBgn0005648
1629740_at	His1:CG31617	CG31617-RA	FBgn0051617
1629757_at	CG30327	CG30327-RA	FBgn0050327
1629813_at	NA	CG17691-RA	FBgn0039993
1629887_at	CG8180	CG8180-RA	FBgn0034021
1629966_at	E(spl)	CG8365-RA	FBgn0000591
1629975_at	CG7406	CG7406-RA	FBgn0030980
1630000_at	CG7358	CG7358-RA	FBgn0030974
1630007_s_at	Plc21C	CG4574-RA	FBgn0004611
1630018_at	spn-B	CG3325-RA	FBgn0003480
1630065_at	CG6912	CG6912-RA	FBgn0038290
1630124_at	CG5514	CG5514-RA	FBgn0039560
1630198_at	Aly	CG1101-RB	FBgn0010774
1630202_a_at	CG8632	CG8632-RB	FBgn0033762
1630208_at	ligatin	CG31426-RA	FBgn0041588
1630220_at	NA	HDC18243	---
1630252_at	RpS11	CG8857-RB	FBgn0033699
1630329_at	CG1716	CG1716-RA	FBgn0030486
1630343_at	CG3679	CG3679-RA	FBgn0027521
1630362_at	CG18139	CG18139-RA	FBgn0038522
1630372_s_at	NA	GM09668	---
1630376_at	onecut	CG1922-RA	FBgn0028996
1630415_at	Alh	CG1070-RC	FBgn0037471
1630434_a_at	CG31064	CG31064-RA	FBgn0051064
1630469_a_at	CG1091	CG1091-RB	FBgn0037470
1630483_a_at	CG7546	CG7546-RA	FBgn0035793
1630525_at	NA	S	---
1630536_at	mod(mdg4)	CG32491-RE	---
1630537_a_at	Dap160	CG1099-RA	FBgn0023388
1630550_a_at	CG5674	CG5674-RA	FBgn0032656
1630601_at	CG15128	CG15128-RA	FBgn0034467
1630605_at	CG16947	CG16947-RA	FBgn0031816
1630614_s_at	NA	HDC11981	---
1630623_a_at	CG8058	CG8058-RB	FBgn0033382
1630638_at	dre4	CG1828-RA	FBgn0002183
1630717_s_at	cg	CG8367-RD	FBgn0000289
1630763_at	CG6845	CG6845-RA	FBgn0035099
1630765_at	CG15547	CG15547-RA	FBgn0039809
1630814_s_at	CG10353	CG10353-RA	FBgn0030349
1630835_a_at	CG8079	CG8079-RB	FBgn0034002
1630886_at	SelR	CG6584-RD	FBgn0037847
1630887_a_at	CG14998	CG14998-RB	FBgn0035500
1630941_s_at	sesB	CG16944-RA	FBgn0003360
1630975_at	CG2909	CG2909-RA	FBgn0030189
1630981_at	CG2698	CG2698-RA	FBgn0037536
1631024_s_at	CG14617	CG14617-RB	FBgn0031191
1631043_x_at	NA	HDC20230	---
1631058_s_at	Mgstl	CG1742-RA	FBgn0025814
1631059_at	Pkc98E	CG1954-RA	FBgn0003093
1631078_at	zpg	CG10125-RA	FBgn0024177
1631090_a_at	CG9795	CG9795-RC	FBgn0037234
1631096_a_at	CG6340	CG6340-RC	FBgn0030648
1631111_at	CG6879	CG6879-RA	FBgn0039222
1631141_at	SF1	CG5836-RA	FBgn0025571
1631195_at	CG30156	CG30156-RA	FBgn0050156
1631296_at	RpS27	CG10423-RA	FBgn0039300
1631328_s_at	DnaJ-H	CG9828-RB	FBgn0032474
1631359_s_at	Vha100-2	CG18617-RB	FBgn0028670
1631404_at	eIF3-S10	CG9805-RA	FBgn0037249
1631406_at	CG11414	CG11414-RA	FBgn0035024
1631426_at	CG32412	CG32412-RA	FBgn0052412
1631460_s_at	Pof	CG3691-RB	FBgn0035047
1631488_at	CG15618	CG15618-RA	FBgn0031077
1631513_at	CG30000	CG30000-RA	FBgn0050000
1631527_at	CG5642	CG5642-RA	FBgn0036258
1631530_at	NA	CT33684	---
1631588_at	Pgd	CG3724-RA	FBgn0004654
1631619_a_at	MTF-1	CG3743-RA	FBgn0040305
1631724_s_at	CG17746	CG17746-RA	FBgn0035425
1631822_at	mus205	CG1925-RA	FBgn0002891
1632073_at	CG8334	CG8334-RA	FBgn0036913
1632098_at	CG4364	CG4364-RA	FBgn0032138
1632103_at	CG9769	CG9769-RA	FBgn0037270
1632177_at	hth	CG17117-RD	FBgn0001235
1632199_at	CG32390	CG32390-RA	FBgn0052390
1632234_at	Aats-tyr	CG4561-RA	---
1632248_s_at	CycG	CG11525-RD	FBgn0039858
1632271_a_at	CG7971	CG7971-RA	FBgn0035253
1632277_a_at	HDAC6	CG6170-RA	FBgn0026428
1632401_at	CG15747	CG15747-RA	FBgn0030474
1632447_at	B52	CG10851-RD	FBgn0004587
1632510_at	CG7332	CG7332-RA	FBgn0030973
1632552_at	Oseg3	CG11838-RA	FBgn0031262
1632574_at	CG6574	CG6574-RA	FBgn0037846
1632649_at	RluA-2	CG6187-RA	FBgn0032256
1632658_a_at	l(1)G0196	CG14616-RE	FBgn0031191
1632665_a_at	CG6340	CG6340-RB	FBgn0030648
1632667_s_at	Gapdh2	CG8893-RB	FBgn0001092
1632731_at	CG8613	CG8613-RA	FBgn0033924
1632781_s_at	Abd-B	CT36635	FBgn0000015
1632858_a_at	Xe7	CG2179-RA	---
1632875_at	Grip71	CG10346-RA	FBgn0032705
1632876_a_at	CG4896	CG4896-RB	FBgn0031319
1632890_at	CG8991	CG8991-RA	FBgn0033654
1632963_at	CG4963	CG4963-RA	FBgn0039561
1632988_at	CG13308	CG13308-RA	FBgn0035932
1633016_a_at	stau	CG5753-RA	FBgn0003520
1633032_s_at	CG8177	CG8177-RG	FBgn0036043
1633036_s_at	CG32495	CG32495-RA	FBgn0052495
1633052_at	NA	HDC06489	---
1633062_at	CG32791	CG32791-RA	FBgn0052791
1633081_at	l(1)G0196	CG14616-RD	FBgn0031191
1633088_at	CG4733	CG4733-RA	FBgn0038744
1633134_at	CG30099	CG30099-RA	FBgn0050099
1633143_s_at	NA	CG40478-RA	---
1633144_at	jbug	CG30092-RD	FBgn0028371
1633164_s_at	CG10625	CG10625-RA	FBgn0035612
1633186_s_at	CG9153	CG9153-RB	FBgn0035207
1633209_s_at	eIF3-S9	CG4878-RB	FBgn0034237
1633217_at	CG30101	CG30101-RA	FBgn0050101
1633240_at	NA	HDC17297	---
1633334_at	CG15822	CG15822-RC	FBgn0035308
1633400_at	cue	CG12086-RA	---
1633468_x_at	NA	CG40373-RA	---
1633480_at	CG5392	CG5392-RA	FBgn0036463
1633512_at	toy	CG11186-RA	FBgn0019650
1633534_s_at	mura	CG9381-RA	FBgn0037705
1633625_s_at	Pitslre	CG4268-RA	FBgn0016696
1633632_at	CG32944	CG32944-RB	FBgn0052944
1633752_at	CG32836	CG32836-RA	FBgn0052836
1633830_at	CG10195	CG10195-RA	FBgn0032787
1633840_a_at	CG8026	CG8026-RB	FBgn0033391
1633843_at	CG31672	CG31672-RA	FBgn0028952
1633911_a_at	CG31550	CG31550-RB	FBgn0051550
1633959_s_at	NA	TRANSPOSON	FBgn0037229
1633985_at	NA	HDC15359	---
1633986_at	CG5466	CG5466-RA	FBgn0038815
1634020_at	mei-P26	CG12218-RA	FBgn0026206
1634077_at	CG4789	CG4789-RA	FBgn0030792
1634095_at	Ef1beta	CG6341-RA	FBgn0028737
1634114_at	CG31517	CG31517-RA	FBgn0047199
1634129_at	CG9663	CG9663-RA	FBgn0031516
1634150_s_at	Hr78	CG7199-RB	FBgn0015239
1634178_at	CG4351	CG4351-RA	FBgn0030448
1634255_at	CG12721	CG12721-RA	FBgn0030373
1634267_at	CG30495	CG30495-RA	FBgn0050495
1634294_s_at	AP-1gamma	CG9113-RB	FBgn0030089
1634313_s_at	RpL30	CG10652-RB	FBgn0015745
1634315_a_at	CG32982	CG32982-RA	FBgn0052982
1634316_at	CG1582	CG1582-RA	FBgn0030246
1634374_at	CG33138	CG33138-RA	FBgn0053138
1634406_at	CG32982	CG32982-RB	FBgn0052982
1634428_at	CG5924	CG5924-RA	FBgn0032154
1634504_a_at	sol	CG1391-RA	FBgn0003464
1634562_s_at	CG13503	CG13503-RB	FBgn0034695
1634586_at	pip	CG9614-RJ	FBgn0003089
1634590_at	CG13885	CT33417	---
1634660_at	mrt	CG3361-RA	FBgn0039507
1634663_at	CG7206	CG7206-RA	FBgn0030892
1634754_at	CG12462	CG12462-RA	FBgn0029675
1634913_s_at	CG7228	CG7228-RA	FBgn0031969
1634992_s_at	CG9821	CG9821-RB	FBgn0037636
1634995_at	CG3788	CG3788-RA	FBgn0034800
1635040_a_at	didum	CG2146-RA	FBgn0015933
1635044_at	Hsp26	CG4183-RA	FBgn0001225
1635079_at	CG1550	CG1550-RA	FBgn0033225
1635089_at	tun	CG8253-RA	FBgn0034046
1635165_a_at	CG12090	CG12090-RA	FBgn0035227
1635340_at	tud	CG9450-RA	FBgn0003891
1635342_at	CG10306	CG10306-RA	FBgn0034654
1635349_a_at	nAcRbeta-96A	CG6798-RA	FBgn0004118
1635449_s_at	Dip-B	CG9285-RA	FBgn0000454
1635462_at	rho	CG1004-RA	FBgn0004635
1635502_at	CG8311	CG8311-RA	FBgn0034141
1635616_a_at	CG2118	CG2118-RB	FBgn0039877
1635618_at	l(1)G0331	CG2079-RA	FBgn0029944
1635667_at	CG31108	CG31108-RA	FBgn0051108
1635684_a_at	unc-13	CG2999-RA	FBgn0025726
1635721_at	CG15383	CG15383-RA	FBgn0031394
1635725_a_at	unc-115	CG31332-RC	FBgn0037733
1635766_at	Fs(2)Ket	CG2637-RA	FBgn0000986
1635804_at	nito	CG2910-RB	FBgn0027548
1635831_at	CG14036	CG14036-RA	FBgn0031677
1635840_s_at	msl-2	CG3241-RB	FBgn0005616
1635881_at	CG13645	CG13645-RA	FBgn0039254
1635886_s_at	NA	TRANSPOSON	---
1635907_at	CG7414	CG7414-RA	FBgn0037135
1636061_at	NA	GM08821	---
1636075_at	CG31453	CG31453-RA	FBgn0051453
1636122_at	Socs16D	CG8146-RA	FBgn0030869
1636126_at	CG8290	CG8290-RA	FBgn0026573
1636128_at	CG13838	CG13838-RA	FBgn0039041
1636182_a_at	CG10948	CG10948-RB	FBgn0036317
1636191_a_at	CG16742	CG16742-RA	FBgn0034529
1636238_at	CG4911	CG4911-RA	FBgn0035959
1636244_s_at	CG5191	CG5191-RA	FBgn0038803
1636253_at	CG9330	CG9330-RA	FBgn0036888
1636273_at	Dpit47	CG3189-RA	FBgn0033083
1636489_at	CG5987	CG5987-RA	FBgn0039501
1636572_at	CG3131	CG3131-RA	FBgn0031464
1636637_x_at	CG13731	CG13731-RA	FBgn0036717
1636649_a_at	CG10107	CG10107-RA	FBgn0035713
1636718_s_at	CG4502	CG4502-RB	FBgn0031896
1636733_at	CG32135	CG32135-RA	FBgn0052135
1636740_at	Fdh	CG6598-RA	FBgn0011768
1636793_at	Cyp4d2	CG3466-RA	FBgn0011576
1636800_at	NA	CG13610-RA	FBgn0039176
1636811_at	Oatp33Ea	CG5427-RA	FBgn0032433
1636814_at	NA	HDC20244	---
1636816_s_at	CG33090	CG33090-RB	FBgn0028916
1636846_at	lap	CG2520-RA	FBgn0026210
1636849_at	CG8858	CG8858-RA	FBgn0033698
1636887_s_at	CG11247	CG11247-RB	FBgn0037120
1636912_at	CG7745	CG7745-RA	FBgn0033616
1636918_a_at	CG31169	CG31169-RA	FBgn0051169
1637007_s_at	CG5445	CG5445-RB	FBgn0030838
1637016_at	CG33324	CG33324-RA	FBgn0053324
1637046_at	l(2)03659	CG8799-RA	FBgn0010549
1637051_at	RhoGAP71E	CG32149-RA	FBgn0036518
1637055_s_at	NA	TRANSPOSON	---
1637068_at	CG6621	CG6621-RA	FBgn0037855
1637133_x_at	CG11350	CG11350-RB	FBgn0035552
1637139_at	nab	CG15000-RA	---
1637162_at	CG12054	S	FBgn0039831
1637175_at	CG12170	CG12170-RA	FBgn0037356
1637180_at	CG17977	CG17977-RA	FBgn0040778
1637193_at	eIF3-S8	CG4954-RA	FBgn0034258
1637220_s_at	CG11984	CG11984-RA	FBgn0037655
1637284_at	Rlip	CG11622-RA	FBgn0026056
1637331_at	NA	S	---
1637347_at	NA	HDC02124	---
1637359_at	Lsd-2	CG9057-RA	FBgn0030608
1637380_s_at	CaMKI	CG1495-RH	FBgn0016126
1637383_at	CG11168	CG11168-RA	FBgn0039249
1637504_at	CG17754	CG17754-RD	FBgn0030114
1637520_at	CG1518	CG1518-RA	FBgn0031149
1637546_at	RpLP0	CG7490-RA	FBgn0000100
1637625_s_at	CG32813	CG32813-RD	FBgn0052813
1637689_at	CG5317	CG5317-RA	FBgn0032404
1637786_s_at	NA	TRANSPOSON	---
1637816_s_at	Tpi	CG2171-RA	FBgn0003738
1637847_at	CG5362	CG5362-RA	FBgn0032237
1637853_a_at	Hk	CG32688-RB	FBgn0001203
1638002_at	CG32808	CG32808-RA	FBgn0052808
1638005_s_at	smg	CG5263-RB	FBgn0016070
1638041_at	mod(mdg4)	CG32491-RH	---
1638173_s_at	NA	CG2950-RA	FBgn0031637
1638197_at	CG3573	CG3573-RA	FBgn0023508
1638247_at	CG17065	CG17065-RA	FBgn0031099
1638274_s_at	CG5651	CG5651-RA	FBgn0035946
1638310_at	Hlc	CG1666-RA	FBgn0001565
1638329_at	png	CG11420-RA	FBgn0000826
1638367_at	CG7686	CG7686-RA	FBgn0027525
1638383_at	CG34014	DM	---
1638432_a_at	CG10082	CG10082-RA	FBgn0034644
1638442_at	CG4655	CG4655-RA	FBgn0037839
1638486_at	Rbp1	CG17136-RD	FBgn0010252
1638499_s_at	Tfb1	CG8151-RB	FBgn0033929
1638696_a_at	CG3552	CG3552-RA	FBgn0035999
1638704_at	Kap3	CG11759-RA	---
1638708_s_at	CG33324	CG10272-RA	FBgn0037444
1638727_at	NA	LD18978	---
1638819_at	CG31712	CG31712-RA	FBgn0051712
1638883_at	CG8636	CG8636-RA	FBgn0029629
1638931_at	l(2)k08015	CG10228-RA	---
1639036_at	RpS11	CG8857-RC	FBgn0033699
1639095_at	CG10426	CG10426-RA	FBgn0036273
1639182_at	CG11360	CG11360-RA	FBgn0039920
1639188_at	CG3308	CG3308-RA	FBgn0038877
1639211_at	NA	CR_TC_RH57193	---
1639255_s_at	CG1516	CG1516-RI	FBgn0027580
1639286_s_at	CG31689	CG31689-RC	---
1639289_at	NA	DM	---
1639347_s_at	Cdk4	CG5072-RC	FBgn0016131
1639355_s_at	NA	SD04448	---
1639398_at	Hr96	CG11783-RA	FBgn0015240
1639471_s_at	muskelin	CG8811-RB	FBgn0033757
1639519_at	CG5850	CG5850-RA	FBgn0032172
1639545_a_at	Awh	CG1072-RA	FBgn0013751
1639587_s_at	CG7458	CG7458-RA	FBgn0037144
1639614_s_at	RpL41	CR_TC_RE63504	---
1639626_at	CG6695	CG6695-RA	FBgn0039215
1639637_a_at	CG3376	CG3376-RB	FBgn0034997
1639663_at	CG6276	CG6276-RA	FBgn0038316
1639690_a_at	sba	CG13598-RA	FBgn0016754
1639692_s_at	dl	CG6667-RA	FBgn0000462
1639694_s_at	CG12505	CG10102-RA	FBgn0033927
1639700_s_at	CG9281	CG9281-RB	FBgn0030672
1639721_at	CG1826	CG1826-RA	FBgn0030228
1639798_at	mirr	CG10601-RA	FBgn0014343
1639846_at	CG13760	CG13760-RB	FBgn0040375
1639853_at	CG3509	CG3509-RA	FBgn0038252
1639916_at	CG13923	CG32317-RC	FBgn0035277
1639933_at	Pomt2	CG12311-RA	FBgn0025618
1639950_at	CG8786	CG8786-RB	FBgn0036897
1639957_s_at	RpL37A	CG5827-RA	FBgn0028696
1639986_at	CG6854	CG6854-RA	FBgn0036478
1639995_a_at	CG1868	CG1868-RB	FBgn0033427
1640048_s_at	CG32705	CT35401	FBgn0052705
1640104_at	RpS5b	CG7014-RA	FBgn0038277
1640174_at	Int6	CG9677-RA	FBgn0025582
1640181_at	CG13044	CG13044-RA	FBgn0036599
1640222_s_at	CG13124	CG13124-RA	FBgn0032156
1640227_at	CG8801	CG8801-RA	FBgn0028473
1640239_at	rig	CG30149-RB	FBgn0050149
1640264_at	CG31160	CG31160-RA	FBgn0051160
1640265_a_at	Acph-1	CG7899-RA	FBgn0000032
1640281_s_at	CG17129	CG17129-RC	FBgn0035151
1640285_at	Tm1	HDC13727	FBgn0003721
1640295_a_at	RhoGAP71E	CG32149-RB	FBgn0036518
1640351_s_at	CG4390	CG4390-RB	FBgn0038771
1640405_at	l(2)01810	CG5304-RA	FBgn0010497
1640419_at	Abl	CG4032-RA	FBgn0000017
1640439_at	CG11360	HDC16721	---
1640449_s_at	CG11940	LP01106	FBgn0031079
1640472_at	NA	CG32477-RA	FBgn0035114
1640505_at	CG34020	DM	---
1640566_at	Cyp4p2	CG1944-RA	FBgn0033395
1640580_at	CG6185	CG6185-RA	FBgn0036150
1640583_at	Notum	DM	FBgn0044028
1640596_a_at	tty	CG1693-RB	FBgn0015558
1640631_at	CG32809	CG32809-RD	FBgn0023531
1640633_s_at	CG32425	CG32425-RC	FBgn0052425
1640640_at	Cirl	CG8639-RA	FBgn0033313
1640655_s_at	eas	CG3525-RB	FBgn0000536
1640732_s_at	NA	CG32316-RB	FBgn0052316
1640907_at	Gapdh1	CG12055-RA	FBgn0001091
1640945_at	lola	CG12052-RP	FBgn0005630
1640955_s_at	NA	TRANSPOSON	---
1641084_at	CG13897	CG13897-RA	FBgn0035160
1641103_at	CG14589	CG14589-RA	FBgn0033063
1641126_at	CG15735	CG15735-RA	FBgn0030364
1641164_s_at	CG11163	CG11163-RA	FBgn0025693
1641213_s_at	RpL34b	CG9354-RB	FBgn0037686
1641265_at	tty	CG1693-RA	FBgn0015558
1641277_at	NA	HDC16125	---
1641284_a_at	CG6995	CG6995-RA	FBgn0039229
1641330_at	CG32212	CG32212-RA	FBgn0052212
1641344_a_at	cas	CG2102-RA	FBgn0004878
1641356_at	CG33300	CG33300-RA	FBgn0053300
1641365_s_at	NA	SD27140	---
1641396_a_at	CG7766	CG7766-RA	FBgn0030087
1641420_s_at	CG1116	CG1116-RB	FBgn0037297
1641450_s_at	NA	TRANSPOSON	---
1641461_at	CG2967	CG2967-RA	FBgn0028486
1641474_s_at	CG31904	CG7216-RA	FBgn0051904
1641487_a_at	Trxr-1	CG2151-RA	FBgn0020653
1641542_at	l(1)G0196	CG14616-RE	FBgn0031191
1641614_at	Dscam	CG15693-RA	FBgn0019936
1641644_s_at	crm	CG2714-RB	FBgn0000376
1641718_at	CG1427	CG1427-RA	FBgn0037347
1641723_a_at	PGRP-LC	CG4432-RB	FBgn0035976
1641737_a_at	YT521-B	CG12076-RA	FBgn0027616
AFFX-Dros-eIF-4a_5_at	NA	NA	FBgn0001942
AFFX-Dros-GAPDH_3_at	NA	NA	FBgn0001092
