# Supplementary material for: Global analyses of mRNA translational control during early Drosophila embryogenesis
Source: Genome Biol. 2007 Apr 22;8(4):R63. doi: 10.1186/gb-2007-8-4-r63 (PMC1896012; doi:10.1186/gb-2007-8-4-r63)
Supplement: Additional data file 2 — MB statistic ranking lists of the top 500 genes, showing the most significant changes of their ribosomal occupancy between the development periods [file gb-2007-8-4-r63-S2.xls]

## Sheet: MB-mean-top500-0246
1629055_a_at	Got2	CG4233-RA	---
1631153_at	osk	CG10901-RA	FBgn0003015
1631632_s_at	BicC	CG4824-RA	FBgn0000182
1639953_at	osk	CG10901-RB	FBgn0003015
1638929_at	CG8920	CG8920-RA	FBgn0027529
1627773_a_at	Jheh2	CG15102-RA	FBgn0034405
1628127_at	CG9926	CG9926-RA	FBgn0038190
1629705_at	CG6084	CG6084-RB	FBgn0036182
1627301_s_at	CG7208	CG7208-RA	FBgn0038575
1636040_at	CG10527	CG10527-RA	FBgn0034583
1637816_s_at	Tpi	CG2171-RA	FBgn0003738
1634526_a_at	qua	CG6433-RA	FBgn0003187
1627915_a_at	Gapdh2	CG8893-RA	FBgn0001092
1635938_s_at	Ork1	CG1615-RB	FBgn0017561
1625950_a_at	CG7777	CG7777-RA	FBgn0033635
1627065_at	NA	DM	---
1634349_at	fs(1)M3	CG4790-RA	FBgn0005390
1634302_s_at	CG14516	CG14516-RB	FBgn0039640
1635630_a_at	spir	CG10076-RA	FBgn0003475
1631456_at	CG6812	CG6812-RA	FBgn0036843
1631331_a_at	pxt	CG7660-RA	FBgn0038538
1626228_a_at	CG6967	CG6967-RA	FBgn0034187
1636625_at	CG15707	CG15707-RA	FBgn0034098
1629948_at	CG5194	CG5194-RA	FBgn0035955
1631016_at	CG32822	CG32822-RA	FBgn0052822
1625076_at	aret	CG31762-RD	FBgn0000114
1624240_at	Uch	CG4265-RA	FBgn0010288
1639097_at	fs(1)Ya	CG2707-RA	FBgn0000927
AFFX-Dros-GAPDH_3_at	NA	NA	FBgn0001092
1624699_s_at	Bx	CG6500-RA	FBgn0000242
1633032_s_at	CG8177	CG8177-RG	FBgn0036043
1629887_at	CG8180	CG8180-RA	FBgn0034021
1637280_at	LpR1	CG4861-RA	---
1633076_at	CG15092	CG15092-RA	FBgn0034388
1639853_at	CG3509	CG3509-RA	FBgn0038252
1634869_at	Thiolase	CG4581-RA	FBgn0025352
1631426_at	CG32412	CG32412-RA	FBgn0052412
1628613_a_at	CG30492	CG30492-RE	FBgn0050492
1631205_a_at	CG6084	CG6084-RA	FBgn0036182
1623330_at	CG5568	CG5568-RA	FBgn0035641
1625688_at	CG6293	CG6293-RA	FBgn0037807
1625833_at	CG9896	CG9896-RA	FBgn0034808
1627315_s_at	Pld	CG12110-RB	FBgn0033075
1641484_a_at	otu	CG12743-RA	FBgn0003023
1640928_at	CG7998	CG7998-RA	FBgn0038587
1626299_at	yl	CG1372-RA	FBgn0004649
1623907_at	armi	CG11513-RA	---
1628353_at	GstD1	CG10045-RA	FBgn0001149
1628224_a_at	E23	CG3327-RA	FBgn0020445
1625744_at	GstE6	CG17530-RA	---
1631407_a_at	APC7	CG14444-RA	FBgn0029879
1636412_at	MICAL	CG33208-RA	FBgn0053208
1624125_at	ft	CG3352-RA	FBgn0001075
1634116_at	CG7158	CG7158-RA	FBgn0037116
1640734_a_at	CG16718	CG16718-RA	FBgn0038721
1641068_a_at	spz	CG6134-RA	FBgn0003495
1628731_s_at	CG8080	CG13741-RA	FBgn0033373
1629116_at	CG14545	CG14545-RA	FBgn0040602
1630239_at	alphaTub67C	CG8308-RA	FBgn0004236
1637421_at	Cht2	CG2054-RA	FBgn0022702
1638717_at	CG10932	CG10932-RA	FBgn0029969
1628075_at	olf186-M	CG14489-RA	FBgn0015522
1634736_at	hts	CG9325-RA	FBgn0004873
1625763_at	CG2789	CG2789-RA	FBgn0031263
1631333_s_at	Adh	CG32954-RB	FBgn0052954
1632273_at	CG5789	CG5789-RA	FBgn0039207
1630957_s_at	slif	CG11128-RA	FBgn0037203
1635267_s_at	Tsp66E	CG4999-RB	FBgn0035936
1638587_at	tor	CG1389-RA	FBgn0003733
1641502_a_at	CG9391	CG9391-RB	FBgn0037063
1640922_a_at	Hnf4	CG9310-RA	FBgn0004914
1629916_at	debcl	CG33134-RA	FBgn0029131
1625857_at	CG8451	CG8451-RA	FBgn0031998
1634670_at	CG32714	CG32714-RA	FBgn0052714
1640415_at	CG3860	CG3860-RA	FBgn0034951
1626294_a_at	stai	CG31641-RC	FBgn0051641
1636764_at	CG31075	CG31075-RA	FBgn0051075
1636569_a_at	CG11883	CG11883-RA	FBgn0033538
1634650_at	galectin	CG11372-RA	FBgn0031213
1628420_s_at	CG6923	CG6923-RA	FBgn0037944
1625613_at	CG11899	CG11899-RA	FBgn0014427
1637536_at	CG14303	CG14303-RA	FBgn0038633
1638935_at	CG7091	CG7091-RA	FBgn0038099
1633417_at	gnu	CG5272-RA	---
1626278_at	CG6180	CG6180-RA	FBgn0032453
1640576_a_at	osk	CG10901-RA	FBgn0003015
1628027_a_at	PyK	CG7070-RB	FBgn0003178
1640989_at	CG12811	CG12811-RA	FBgn0037779
1630140_at	CG14931	CG14931-RA	FBgn0032374
1639192_at	gammaTub37C	CG17566-RA	FBgn0010097
1640200_at	Dys	CG31175-RC	FBgn0024242
1634039_at	nerfin-1	CG13906-RA	FBgn0028999
1636576_s_at	norpA	CG3620-RB	FBgn0004625
1638522_at	CG12123	CG12123-RA	FBgn0030039
1627509_s_at	hoe1	CG12787-RC	FBgn0041150
1635044_at	Hsp26	CG4183-RA	FBgn0001225
1636870_at	CG9793	CG9793-RA	FBgn0037620
1630202_a_at	CG8632	CG8632-RB	FBgn0033762
1631471_at	CG14889	CG14889-RA	FBgn0038443
1634873_at	NA	LD33458	---
1634218_at	CG17270	CG17270-RA	FBgn0038828
1624660_at	Ptp10D	CG1817-RB	FBgn0004370
1641207_s_at	CG4991	CG4991-RB	FBgn0030817
1639255_s_at	CG1516	CG1516-RI	FBgn0027580
1640239_at	rig	CG30149-RB	FBgn0050149
1632837_at	CG2129	CG2129-RA	FBgn0030008
1630245_at	shu	CG4735-RA	FBgn0003401
1634374_at	CG33138	CG33138-RA	FBgn0053138
1629309_at	CG7627	CG7627-RA	FBgn0032026
1634468_at	CG13397	CG13397-RA	FBgn0014417
1640765_at	cyc	CG8727-RA	FBgn0023094
1633520_at	CG32027	CG32027-RA	FBgn0052027
1633051_at	CG13741	CG13741-RA	FBgn0033374
1628290_s_at	CG17292	CG17292-RB	FBgn0032029
1633354_at	Cyp6v1	CG1829-RA	FBgn0031126
1633290_a_at	mol	CG4482-RA	FBgn0028528
1632550_at	unc-5	CG8166-RA	FBgn0034013
1632667_s_at	Gapdh2	CG8893-RB	FBgn0001092
1627806_at	CG11133	CG11133-RA	FBgn0037205
1625170_at	CG8001	CG8001-RA	FBgn0035268
1626405_at	Rep1	CG8357-RA	FBgn0024732
1640199_at	CG14670	CG14670-RA	FBgn0037332
1626731_at	Klc	CG5433-RA	FBgn0010235
1634074_a_at	yin	CG2913-RA	FBgn0015565
1640907_at	Gapdh1	CG12055-RA	FBgn0001091
1635502_at	CG8311	CG8311-RA	FBgn0034141
1630650_at	BicD	CG6605-RA	FBgn0000183
1638201_at	26-29-p	CG8947-RA	FBgn0028967
1624752_at	Prestin	CG5485-RA	FBgn0036770
1641408_at	NA	HDC12925	---
1639286_s_at	CG31689	CG31689-RC	---
1623977_at	nvy	CG3385-RA	FBgn0005636
1631463_a_at	bcd	CG1034-RA	FBgn0000166
1633513_a_at	CG11474	CG11474-RB	FBgn0034688
1641287_at	CG8301	CG8301-RA	FBgn0037717
1628655_at	CG4476	CG4476-RB	FBgn0035969
1629829_at	CG13454	CG13454-RA	FBgn0036503
1629409_s_at	NA	GH05108	---
1624058_at	fs(1)N	CG11411-RA	FBgn0004650
1623552_s_at	NA	CG2893-RB	FBgn0040030
1626580_at	aft	CG5032-RA	FBgn0026309
1625795_a_at	CG3394	CG3394-RA	FBgn0034999
1637278_at	tin	CG7895-RA	FBgn0004110
1636572_at	CG3131	CG3131-RA	FBgn0031464
1623426_at	CG31633	CG31633-RA	FBgn0051633
1631173_at	CG5560	CG5560-RA	FBgn0030607
1636353_s_at	CG8112	CG8112-RA	FBgn0037612
1637813_at	abd-A	CG10325-RA	FBgn0000014
1631066_at	rib	CG7230-RA	FBgn0003254
1639381_at	Cyp6a19	CG10243-RA	FBgn0033979
1624686_a_at	dnc	CG32498-RO	FBgn0000479
1633821_at	B52	CG10851-RB	FBgn0004587
1632525_at	CG9925	CG9925-RA	FBgn0038191
1636620_s_at	l(2)08717	CG15095-RB	FBgn0010651
1629702_a_at	ab	CG4807-RB	FBgn0000011
1635258_s_at	NA	TRANSPOSON	---
1627472_at	AnnX	CG9579-RA	FBgn0000084
1625262_at	CG17786	CG17786-RA	FBgn0039167
1638873_at	CG6175	CG6175-RB	FBgn0036152
1636238_at	CG4911	CG4911-RA	FBgn0035959
1625204_a_at	CG8475	CG8475-RA	FBgn0031995
1626027_at	Sr-CII	CG8856-RA	FBgn0020377
1628580_a_at	Cdep	CG31536-RA	FBgn0051536
1630236_s_at	CG15093	CG15093-RC	FBgn0034390
1641390_at	dpr19	CG13140-RA	FBgn0032233
1631315_at	CG12730	CG12730-RA	FBgn0029771
1641589_s_at	Abd-B	CG11648-RC	FBgn0000015
1627423_at	CG6178	CG6178-RA	FBgn0039156
1623696_at	CG15634	CG15634-RA	FBgn0031621
1631258_at	CG30005	CG30005-RA	FBgn0050005
1627207_at	CG14352	CG14352-RA	FBgn0031351
1634962_s_at	hts	CG9325-RB	FBgn0004873
1623191_at	Rab9	CG9994-RA	FBgn0032782
1625421_at	CG30377	CG30377-RA	FBgn0050377
1628548_at	Apc	CG1451-RA	FBgn0015589
1631979_at	MICAL-like	CG11259-RA	FBgn0036333
1640470_s_at	Fur2	CG18734-RA	FBgn0004598
1629464_a_at	CG32473	CG32473-RA	FBgn0052473
1636202_s_at	ImpL2	CG15009-RA	FBgn0001257
1639009_at	CG10962	CG10962-RA	FBgn0030073
1638127_s_at	Dlic2	CG1938-RA	FBgn0030276
1633923_at	CG1749	CG1749-RA	FBgn0030305
AFFX-Dros-GAPDH_M_at	NA	NA	FBgn0001092
1636173_s_at	Mpk2	CG5475-RA	FBgn0015765
1625589_at	CG4840	CG4840-RA	FBgn0033840
1635831_at	CG14036	CG14036-RA	FBgn0031677
1635310_s_at	CG31688	CG31688-RA	FBgn0051688
1628080_at	CG1583	CG1583-RA	FBgn0030013
1641344_a_at	cas	CG2102-RA	FBgn0004878
1627106_a_at	CG10237	CG10237-RA	FBgn0032783
1624520_a_at	ftz-f1	CG4059-RB	FBgn0001078
1639692_s_at	dl	CG6667-RA	FBgn0000462
1624210_at	CG32699	CG32699-RA	FBgn0052699
1640932_s_at	CG32626	CG32626-RA	FBgn0052626
1640733_at	CG14321	CG14321-RA	FBgn0038540
1624790_at	Toll-6	CG7250-RA	FBgn0036494
1639139_a_at	Fps85D	CG8874-RB	FBgn0000723
1630767_at	CG31262	CG31262-RA	FBgn0051262
1625041_at	Oatp74D	CG7571-RA	FBgn0036732
1637843_at	RfaBp	CG11064-RA	FBgn0016724
1628292_s_at	HLH106	CG8522-RA	FBgn0015234
1634065_s_at	Eno	CG17654-RB	FBgn0000579
1628125_at	Doc2	CG5187-RA	FBgn0035956
1628117_at	Hsp27	CG4466-RA	FBgn0001226
1631597_at	foxo	CG3143-RA	FBgn0038197
1631620_at	GlyP	CG7254-RA	FBgn0004507
1625195_s_at	shn	TRANSPOSON	FBgn0003396
1634096_at	Aldh	CG3752-RA	FBgn0032114
1634187_x_at	NA	TRANSPOSON	---
1640405_at	l(2)01810	CG5304-RA	FBgn0010497
1629207_at	CG6287	CG6287-RA	FBgn0032350
1630266_at	NA	CG6736-RA	---
1623755_at	Ten-a	CG32659-RA	FBgn0004446
1632240_at	mus81	CG3026-RA	FBgn0040347
1627277_s_at	CG2930	CG2930-RA	FBgn0028491
1625902_at	CG11655	CG11655-RA	FBgn0030638
1627434_at	CG5741	CG5741-RA	FBgn0035937
1635449_s_at	Dip-B	CG9285-RA	FBgn0000454
1634370_a_at	pnr	CG3978-RB	FBgn0003117
1635468_a_at	CG7730	CG7730-RB	FBgn0036689
1630316_a_at	CG14814	CG14814-RB	FBgn0023515
1631349_s_at	NA	TRANSPOSON	---
1640633_s_at	CG32425	CG32425-RC	FBgn0052425
1638329_at	png	CG11420-RA	FBgn0000826
1636274_at	wgn	CG6531-RA	FBgn0030941
1634311_at	CG14408	CG14408-RB	FBgn0030581
1624109_s_at	CG31522	CG31522-RB	FBgn0051522
1635846_a_at	orb	CG10868-RA	FBgn0004882
1627100_s_at	drm	CG10016-RB	FBgn0024244
1631088_at	CG9578	CG9578-RA	FBgn0031094
1632261_at	CG32732	CG32732-RA	FBgn0052732
1638596_at	ac	CG3796-RA	FBgn0000022
1637973_a_at	CG4407	CG4407-RA	FBgn0030431
1636303_at	dhd	CG4193-RA	FBgn0011761
1628563_at	CG33181	CG33181-RA	FBgn0053181
1634146_at	CG15926	CG15926-RA	---
1640054_at	D19A	CG10269-RA	FBgn0022935
1628913_at	CG32365	CG32365-RA	FBgn0052365
1624262_at	phyl	CG10108-RA	FBgn0013725
AFFX-Dros-GAPDH_5_at	NA	NA	FBgn0001092
1627637_at	d	CG10595-RA	FBgn0000410
1626371_at	CG8507	CG8507-RA	FBgn0037756
1636574_s_at	CG33056	CG33056-RA	FBgn0053056
1640870_s_at	CG17322	CG17322-RD	FBgn0027070
1639384_s_at	CG11055	CG11055-RB	FBgn0034491
1626150_at	tsh	CG1374-RA	FBgn0003866
1627948_at	aPKC	CG10261-RA	FBgn0022131
1634012_at	CG5002	CG5002-RA	FBgn0034275
1639890_at	CG17508	CG17508-RA	FBgn0039970
1633948_a_at	Egfr	CG10079-RA	FBgn0003731
1634858_s_at	wkd	CG5344-RA	FBgn0037917
1631569_s_at	Gp150	CG5820-RA	FBgn0013272
1632353_at	CG7884	CG7884-RA	FBgn0031001
1640492_at	CG10672	CG10672-RA	FBgn0035588
1640801_at	NA	LD09837	FBgn0017558
1628387_s_at	CG30080	CT32157	FBgn0050080
1622982_at	p38b	CG7393-RA	FBgn0024846
1633927_a_at	beat-IIIc	CG15138-RB	FBgn0032629
1625584_at	CG8654	CG8654-RA	FBgn0034479
1639663_at	CG6276	CG6276-RA	FBgn0038316
1630026_s_at	dpp	CG9885-RA	FBgn0000490
1637539_a_at	hbs	CG7449-RA	FBgn0029082
1633144_at	jbug	CG30092-RD	FBgn0028371
1626689_at	Cyp6t1	CG1644-RA	FBgn0031182
1626774_s_at	robo	CG13521-RA	FBgn0005631
1626233_at	CG8965	CG8965-RA	FBgn0031745
1628717_a_at	CG32599	CG12047-RA	FBgn0002873
1631380_s_at	LanB1	CG7123-RA	FBgn0002527
1628213_s_at	desat1	CG5887-RA	FBgn0043044
1632814_at	plu	CG9183-RA	FBgn0003114
1631427_s_at	synj	CG6562-RB	FBgn0034691
1640559_at	CG13661	CG13661-RA	FBgn0039285
1625340_at	nonA	CG4211-RB	FBgn0004227
1640822_s_at	qkr54B	CG4816-RA	FBgn0022987
1637190_at	CG9149	CG9149-RA	FBgn0035203
1630223_at	skl	CG13701-RA	FBgn0036786
1623441_at	ph-p	CG18412-RA	FBgn0004861
1640451_at	CG10863	CG10863-RA	FBgn0027552
1630290_at	CG13620	CG13620-RA	FBgn0039211
1634767_at	CG6126	CG6126-RA	FBgn0038407
1635500_a_at	pros	CG17228-RA	FBgn0004595
1639545_a_at	Awh	CG1072-RA	FBgn0013751
1625473_at	CG4221	CG4221-RA	FBgn0038385
1640265_a_at	Acph-1	CG7899-RA	FBgn0000032
1624243_at	CG9265	CG9265-RA	FBgn0032910
1637747_s_at	CG8841	CG8841-RC	FBgn0033713
1627445_s_at	en	CG9015-RB	FBgn0000577
1637841_at	CG17985	CG17985-RA	FBgn0033199
1630677_at	CG15100	CG15100-RA	FBgn0034401
1637216_at	CG7328	CG7328-RA	FBgn0036942
1630772_at	sqz	CG5557-RA	FBgn0010768
1627526_at	CG8778	CG8778-RA	FBgn0033761
1637619_s_at	Dscam	CG17800-RA	FBgn0033159
1640112_at	Cys	CG8050-RA	FBgn0004629
1628604_at	D	CG5893-RA	FBgn0000411
1633280_s_at	CG12581	CG12581-RB	FBgn0037213
1630987_at	BG4	CG12297-RA	FBgn0038928
1641487_a_at	Trxr-1	CG2151-RA	FBgn0020653
1631216_a_at	CG18375	CG18375-RA	FBgn0034606
1624763_at	CG2556	CG2556-RA	FBgn0030396
1637639_at	gsb	CG3388-RA	FBgn0001148
1625050_s_at	NA	TRANSPOSON	---
1623458_at	CG14899	CG14899-RA	FBgn0038438
1623731_at	trk	CG5619-RA	FBgn0003751
1629983_at	CG1578	CG1578-RA	FBgn0030336
1629109_at	CG7979	CG7979-RA	FBgn0035848
1624617_at	CG1665	CG1665-RA	FBgn0033451
1623826_at	CHIP	CG5203-RA	FBgn0027052
1634127_a_at	CG13029	CG13029-RB	FBgn0036670
1625349_at	beat-IIIc	CG15138-RA	FBgn0032629
1625638_a_at	Hex-A	CG3001-RA	FBgn0001186
1630779_s_at	CG2061	CG2061-RA	FBgn0027498
1637220_s_at	CG11984	CG11984-RA	FBgn0037655
1630540_at	yellow-e3	CG17045-RA	FBgn0038150
1624429_at	CG3967	CG3967-RB	FBgn0035989
1625268_at	CG11268	CG11268-RA	FBgn0036336
1625967_s_at	l(3)10615	CG16765-RA	FBgn0024515
1629355_at	NA	CG17374-RA	FBgn0040001
1637412_a_at	sas	CG2507-RB	FBgn0002306
1625775_a_at	csw	CG3954-RA	FBgn0000382
1634015_s_at	CG5077	CG5077-RA	FBgn0038786
1623300_at	CG5568	CG18586-RA	FBgn0035642
1625672_s_at	NA	CT33405	---
1626099_s_at	fray	CG7693-RA	FBgn0023083
1623347_at	CG11674	CG11674-RA	FBgn0030551
1631330_at	CG3408	CG3408-RA	FBgn0036008
1635701_at	GstD3	CG4381-RA	FBgn0010039
1637971_a_at	CG8129	CG8129-RB	FBgn0037684
1640364_at	nrv1	CG9258-RA	FBgn0015776
1638763_at	CG32030	CG32030-RA	FBgn0052030
1631524_a_at	hth	CG17117-RB	FBgn0001235
1631065_at	CG15480	CG15480-RA	FBgn0032489
1625332_at	CG14764	CG14764-RA	FBgn0033236
1631588_at	Pgd	CG3724-RA	FBgn0004654
1624812_at	CG11070	CG11070-RA	FBgn0028467
1627664_a_at	CG11178	CG11178-RA	FBgn0030499
1641270_at	CG8745	CG8745-RA	FBgn0036381
1624156_at	Ugt86Da	CG18578-RA	FBgn0040259
1625681_at	Gga	CG3002-RB	FBgn0030141
1626509_at	18w	CG8896-RA	FBgn0004364
1627173_at	CG33224	CG4040-RA	FBgn0030076
1632258_s_at	Spec2	CG14672-RA	FBgn0053201
1640650_at	Irp-1B	CG6342-RA	FBgn0024957
1625997_s_at	NA	GH03753	---
1639525_at	king-tubby	CG9398-RA	---
1639766_at	Pgk	CG3127-RA	FBgn0003075
1628081_s_at	CG7530	CG7530-RA	FBgn0038256
1630968_at	CG13907	CG13907-RA	FBgn0035173
1634063_a_at	stumps	CG31317-RA	FBgn0020299
1627067_at	CanB2	CG11217-RA	FBgn0015614
1630945_at	mnb	CG7826-RC	FBgn0002777
1635996_at	CG6638	CG6638-RA	FBgn0035911
1636923_a_at	CG11198	CG11198-RA	FBgn0033246
1629805_at	SAK	CG7186-RA	FBgn0026371
1638060_at	CG10077	CG10077-RB	FBgn0035720
1633750_s_at	PNUTS	CG4124-RB	---
1627538_at	CG6770	CG6770-RA	FBgn0032400
1629382_at	fal	CG9670-RA	FBgn0028380
1624488_a_at	CG17734	CG17734-RA	FBgn0037890
1638486_at	Rbp1	CG17136-RD	FBgn0010252
1623950_s_at	Ama	CG2198-RB	FBgn0000071
1623736_at	trh	CG6883-RA	FBgn0003749
1630450_s_at	Thd1	HDC16707	FBgn0026869
1633753_at	otk	CG8967-RA	FBgn0004839
1630019_s_at	CG12026	CG12026-RB	FBgn0035289
1632678_at	S2P	CG8988-RA	FBgn0033656
1639803_at	CG5151	CG5151-RA	FBgn0036576
1635921_at	CG3502	CG3502-RA	---
1628289_at	ems	CG2988-RA	FBgn0000576
1638022_at	CG7971	CG7971-RC	FBgn0035253
1623490_at	Ten-m	CG5723-RB	FBgn0004449
1624924_at	CG31182	CG31182-RA	FBgn0051182
1627238_at	CG6520	CG6520-RA	FBgn0034224
1631125_at	CG15737	CG15737-RA	FBgn0030353
1623968_at	CG10631	CG10631-RA	FBgn0032817
1624664_at	snk	CG7996-RA	FBgn0003450
1624521_a_at	CG17896	CG17896-RB	FBgn0023537
1637552_s_at	CG32423	CG32423-RA	FBgn0052423
1629753_at	Kr	CG3340-RA	FBgn0001325
1630632_s_at	CG2982	CG2982-RB	FBgn0029704
1641657_s_at	CG12424	CG12424-RC	FBgn0033987
1635725_a_at	unc-115	CG31332-RC	FBgn0037733
1632955_at	PhKgamma	CG1830-RB	FBgn0011754
1635652_at	CG3585	CG3585-RA	FBgn0023458
1641446_s_at	CG5171	CG5171-RB	FBgn0031907
1626730_s_at	tna	CG7958-RA	---
1634185_at	CG32053	CG32053-RA	FBgn0052053
1635343_a_at	CkIIalpha-i3	CG3217-RA	FBgn0025676
1637720_at	CG6856	CG6856-RA	FBgn0036819
1631360_at	CG4133	CG4133-RA	FBgn0031257
1634608_at	CG30383	CG30383-RA	FBgn0050383
1632681_at	grn	CG9656-RA	FBgn0001138
1623650_a_at	PNGase	CG7865-RB	FBgn0033050
1641235_at	CG14102	CG14102-RA	FBgn0036906
1632295_s_at	NA	TRANSPOSON	---
1635592_at	vav	CG7893-RB	FBgn0040068
1639059_s_at	exu	CG8994-RA	FBgn0000615
1628720_at	CG4440	CG4440-RA	FBgn0040984
1628275_at	Trl	CG9343-RB	FBgn0013263
1627711_at	CdsA	CG7962-RA	FBgn0010350
1630502_at	ana	CG8084-RA	FBgn0011746
1639574_a_at	rdgB	CG11111-RA	FBgn0003218
1627270_at	CG15893	CG15893-RA	FBgn0029865
1633305_at	Obp99a	CG18111-RA	FBgn0039678
1637302_s_at	flfl	CG9351-RA	---
1639341_at	CG14971	CG14971-RA	FBgn0035449
1636103_a_at	nocturnin	CG31299-RB	FBgn0037872
1624859_at	rpr	CG4319-RA	FBgn0011706
1640627_at	ds	CG17941-RA	FBgn0000497
1634845_at	Tsp42Ef	CG12845-RA	FBgn0033127
1632554_at	CG9839	CG9839-RA	FBgn0037633
1630707_at	edl	CG15085-RA	---
1633345_at	Scr	CG1030-RA	FBgn0003339
1639074_at	CG33275	CG33167-RB	FBgn0035802
1631533_at	Cyp6a22	CG10240-RA	FBgn0013773
1634619_at	IP3K1	CG4026-RA	FBgn0032147
1633803_at	Pgm	CG5165-RA	FBgn0003076
1639798_at	mirr	CG10601-RA	FBgn0014343
1625475_s_at	drk	CG6033-RE	FBgn0004638
1631261_at	CG1806	CG1806-RA	FBgn0030360
1636461_at	CG3630	CG3630-RA	FBgn0023540
1631356_at	scaf6	DM	---
1635937_at	CG4500	CG4500-RA	FBgn0028519
1638244_s_at	CG8177	CG8177-RC	FBgn0036043
1633885_s_at	CG6950	CG6950-RC	FBgn0037955
1628221_at	CG17036	CG17036-RA	FBgn0032449
1633106_at	CG6662	CG6662-RA	FBgn0035907
1622992_at	twe	CG4965-RA	FBgn0002673
1630305_at	fkh	CG10002-RA	FBgn0000659
1638875_at	EDTP	CG6542-RA	FBgn0027506
1625722_at	CG2774	CG2774-RA	FBgn0031534
1627320_at	zfh2	CG1449-RA	FBgn0004607
1629597_a_at	Asph	CG8421-RB	FBgn0034075
1635109_at	CG5888	CG5888-RA	FBgn0028523
1627172_s_at	CG10254	CG10254-RB	FBgn0027512
1627229_at	CG12927	CG12927-RA	FBgn0033433
1628406_s_at	NA	RH61266	---
1632207_a_at	p130CAS	CG1212-RA	FBgn0035101
1634314_s_at	Idh	CG7176-RA	FBgn0001248
1636730_at	CG13373	CG13373-RA	FBgn0029522
1625168_at	CG30153	CG30153-RA	FBgn0050153
1630763_at	CG6845	CG6845-RA	FBgn0035099
1630860_at	scrt	CG1130-RA	FBgn0004880
1641118_at	Mdh	CG5889-RA	FBgn0029155
1623931_s_at	CanA-14F	CG9819-RA	FBgn0030758
1633451_at	CG32634	CG32634-RA	FBgn0052634
1626756_a_at	RhoGEF3	CG1225-RA	FBgn0035128
1634469_at	NA	CG40244-RA	---
1638912_s_at	Hrb98DE	CG9983-RB	FBgn0001215
1640547_at	mew	CG1771-RB	FBgn0004456
1637142_at	CG9547	CG9547-RA	FBgn0031824
1627759_at	CG30080	CG30080-RA	FBgn0050080
1624060_at	bab2	CG9102-RA	FBgn0025525
1641305_at	piwi	CG6122-RA	FBgn0004872
1631783_at	CG4267	CG4267-RA	FBgn0031405
1624098_s_at	tipE	CG18675-RA	FBgn0003710
1628777_at	CG12140	CG12140-RA	FBgn0033465
1623782_at	SCAP	CG33131-RA	FBgn0033052
1636248_at	CG15628	CG15628-RA	FBgn0031632
1633059_at	CG6357	CG6357-RA	FBgn0033875
1631627_at	CG5335	CG5335-RA	FBgn0034365
1635518_at	nonA	CG4211-RA	FBgn0004227
1639479_a_at	kn	CG10197-RA	FBgn0001319
1635300_at	CG1268	CG1268-RA	FBgn0035521
1637606_at	CG12795	CG12795-RA	FBgn0031535
1623472_at	wus	CG9089-RA	FBgn0030805
1635382_at	dlg1	CG1725-RF	FBgn0001624
1633905_at	RpL28	CG12740-RC	FBgn0035422
1634150_s_at	Hr78	CG7199-RB	FBgn0015239
1638457_at	CG18347	CG18347-RA	FBgn0037969
1641137_at	Dr	CG1897-RA	FBgn0000492
1626934_a_at	wb	CG15288-RA	FBgn0004002
1633447_at	Mctp	CG33146-RA	FBgn0053146
1629601_at	malpha	CG8337-RA	FBgn0002732
1637130_at	CG30159	CG30159-RA	FBgn0050159
1624557_at	Fen1	CG8648-RA	FBgn0025832
1641400_at	CG9170	CG9170-RA	FBgn0030716
1629966_at	E(spl)	CG8365-RA	FBgn0000591
1634086_a_at	faf	CG1945-RC	FBgn0005632
1637298_at	CG5567	CG5567-RA	FBgn0036760
1634336_at	bam	CG10422-RA	FBgn0000158
1640466_s_at	CG6543	CG6543-RA	FBgn0033879
1638469_s_at	CG3857	TRANSPOSON	FBgn0023520
1625544_s_at	par-1	S	---
1641303_at	egl	CG4051-RA	FBgn0000562
1640774_a_at	Mob1	CG11711-RC	FBgn0036172
1631568_a_at	sdt	CG32717-RB	FBgn0003349
1639183_a_at	mira	CG12249-RA	FBgn0021776
1622959_at	CG12928	CG12928-RA	FBgn0033432
1631638_at	Pvf1	CG7103-RA	FBgn0030964
1640002_at	CG4586	CG4586-RA	FBgn0029924
1635215_at	CG2059	CG2059-RA	FBgn0029942
1636728_at	Ptr	CG11212-RA	FBgn0033068
1627593_at	CG2678	CG2678-RA	FBgn0014931
1641265_at	tty	CG1693-RA	FBgn0015558
1624565_a_at	CG16711	CG16711-RB	FBgn0036032
1634453_at	g	CG10986-RB	FBgn0001087
1634739_a_at	Pfk	CG4001-RA	FBgn0003071
1635025_a_at	l(1)G0255	CG4094-RA	FBgn0029890
1627319_at	CG14430	CG14430-RA	FBgn0029927

## Sheet: MB-mean-top500-4680
1631239_s_at	CG31131	CG31253-RA	FBgn0051131
1641650_at	alpha-Est5	CG1089-RA	FBgn0015573
1626846_s_at	CG5973	CG5973-RA	FBgn0031914
1637129_at	NA	CG17524-RA	---
1640107_at	CG17052	CG17052-RA	FBgn0031097
1637835_at	CG12177	CG12177-RA	FBgn0030510
1627962_at	CG31749	CG31749-RA	FBgn0051749
1632190_at	CG4547	CG4547-RA	FBgn0029907
1627188_at	phm	CG6578-RA	---
1638610_at	CG7802	CG7802-RA	FBgn0039704
1640559_at	CG13661	CG13661-RA	FBgn0039285
1624580_at	CG9362	CG9362-RA	FBgn0037696
1627582_a_at	CG30035	CG30035-RA	FBgn0050035
1627493_at	CG5958	CG5958-RA	FBgn0031913
1633058_at	halo	CG7428-RA	---
1635026_at	tap	CG7659-RA	FBgn0015550
1639221_at	dan	CG11849-RA	FBgn0039286
1625431_at	repo	CG31240-RA	FBgn0011701
1636248_at	CG15628	CG15628-RA	FBgn0031632
1637939_at	Spn43Aa	CG12172-RA	FBgn0024294
1628652_at	Myo10A	CG2174-RA	FBgn0030252
1640755_at	Cyp6a8	CG10248-RA	FBgn0013772
1634255_at	CG12721	CG12721-RA	FBgn0030373
1631330_at	CG3408	CG3408-RA	FBgn0036008
1625744_at	GstE6	CG17530-RA	---
1626027_at	Sr-CII	CG8856-RA	FBgn0020377
1626910_at	CG15282	CG15282-RA	FBgn0028855
1628678_at	CG13920	CG13920-RA	FBgn0025712
1627454_a_at	cora	CG11949-RC	FBgn0010434
1627446_at	net	CG11450-RA	FBgn0002931
1626086_at	CG10621	CG10621-RA	FBgn0032726
1626446_a_at	Mlc1	CG5596-RA	FBgn0002772
1623900_a_at	CG14935	CG14935-RA	FBgn0032382
1630212_at	CG2065	CG2065-RA	FBgn0033204
1629095_a_at	Men	CG10120-RB	FBgn0002719
1632118_s_at	CG31121	CG31121-RA	FBgn0051121
1637625_s_at	CG32813	CG32813-RD	FBgn0052813
1637077_s_at	CG3777	CG3777-RB	FBgn0024989
1628780_at	CG11582	CG11582-RA	FBgn0035525
1627350_at	CG12420	CG12420-RA	FBgn0037797
1637971_a_at	CG8129	CG8129-RB	FBgn0037684
1629903_at	CG30359	CG30359-RA	FBgn0050359
1628779_a_at	svp	CG11502-RC	FBgn0003651
1630145_s_at	Tsp42Ea	CG18817-RA	FBgn0029508
1630653_a_at	Gs2	CG1743-RB	FBgn0001145
1627327_at	dro5	CG10812-RA	FBgn0035434
1639636_at	CG1869	CG1869-RA	FBgn0035398
1633983_a_at	CG32046	CG32046-RB	FBgn0052046
1639896_at	NA	HDC10707	---
1635393_s_at	Eip75B	GM02640	FBgn0000568
1632940_a_at	pip	CG9614-RE	FBgn0003089
1635445_at	sls	CG1915-RA	FBgn0003432
1634664_at	Cyp309a2	CG18559-RA	FBgn0041337
1630919_at	pip	CG9614-RA	FBgn0003089
1637917_s_at	ttk	CG1856-RE	FBgn0003870
1634684_at	CG7272	CG7272-RA	FBgn0036501
1632141_at	CG18265	CG18265-RA	FBgn0036725
1626773_s_at	NA	CG33006-RE	FBgn0053006
1628150_a_at	CG9449	CG9449-RB	FBgn0036875
1624971_at	CG5254	CG5254-RA	FBgn0040383
1627134_at	ApepP	CG6291-RA	FBgn0026150
1634250_at	Act57B	CG10067-RA	FBgn0000044
1640364_at	nrv1	CG9258-RA	FBgn0015776
1636804_at	CG14629	CG14629-RA	FBgn0040398
1623497_at	HLHm3	CG8346-RA	FBgn0002609
1640351_s_at	CG4390	CG4390-RB	FBgn0038771
1638462_at	CG18088	CG18088-RA	FBgn0032082
1640386_at	wbl	CG7225-RA	FBgn0004003
1626727_at	Mct1	CG3456-RA	FBgn0023549
1636843_a_at	CG10512	CG10512-RA	FBgn0037057
1639776_s_at	CG1499	CG1499-RA	FBgn0039852
1637038_at	tex	CG9615-RA	FBgn0037569
1632399_at	CG34007	DM	---
1626901_at	CG15890	CG15890-RA	FBgn0030576
1638729_at	CG8589	CG8589-RA	FBgn0033921
1635295_a_at	lmd	CG4677-RA	FBgn0039039
1635210_a_at	Ppn	CG33103-RA	FBgn0003137
1631440_at	CG14111	CG14111-RA	FBgn0036350
1629395_at	CG9743	CG9743-RA	FBgn0039756
1628671_a_at	sls	CG1915-RA	FBgn0003432
1640513_a_at	CG32150	CG32150-RA	FBgn0052150
1630968_at	CG13907	CG13907-RA	FBgn0035173
1635809_at	pip	CG9614-RH	FBgn0003089
1626893_at	Gasp	CG10287-RA	FBgn0026077
1635635_a_at	Msr-110	CG10596-RA	FBgn0015766
1624004_s_at	rols	CG32096-RD	FBgn0041096
1629803_a_at	scb	CG8095-RB	FBgn0003328
1633904_at	CG5467	CG5467-RA	FBgn0039433
1627007_at	CG4306	CG4306-RA	FBgn0036787
1633391_at	CG8913	CG8913-RA	FBgn0038465
1641327_at	CG9416	CG9416-RA	FBgn0034438
1624990_at	CG12063	CG12063-RA	FBgn0039851
1641004_a_at	CG3164	CG3164-RA	FBgn0025683
1634983_s_at	CG32521	CG32521-RA	FBgn0052521
1627352_at	Oat	CG8782-RA	---
1637772_at	CG4726	CG4726-RA	FBgn0031307
1634075_at	dp	CG33196-RB	FBgn0053196
1636693_at	CG4330	CG4330-RA	FBgn0030452
1628645_at	CG6018	CG6018-RA	FBgn0034736
1636311_at	Gpdh	CG9042-RA	FBgn0001128
1632980_at	CG3902	CG3902-RA	FBgn0036824
1624153_at	NA	CG2803-RA	FBgn0035083
1627830_at	rpk	CG1058-RA	FBgn0022981
1625633_a_at	Argk	CG32031-RA	FBgn0000116
1623378_at	Oli	CG5545-RA	FBgn0032651
1633200_at	CG9449	CG9449-RA	FBgn0036875
1634150_s_at	Hr78	CG7199-RB	FBgn0015239
1635494_at	Bc	CG5779-RA	FBgn0000165
1627719_at	gol	CG2679-RA	FBgn0004919
1633100_a_at	Trp1	CG4758-RA	FBgn0011584
1631638_at	Pvf1	CG7103-RA	FBgn0030964
1624035_a_at	LCBP1	CG8756-RB	FBgn0036901
1639503_at	betaTub60D	CG3401-RA	FBgn0003888
1641120_at	CG13506	CG13506-RA	FBgn0034723
1633407_at	CG6959	CG6959-RA	FBgn0037956
1625071_a_at	Mlc2	CG2184-RA	FBgn0002773
1632328_at	CG32209	CG32209-RB	FBgn0052209
1625625_at	ImpE1	CG32356-RA	FBgn0001253
1633471_at	Prx2540-2	CG11765-RA	FBgn0033518
1628320_at	CG9471	CG9471-RA	FBgn0037749
1638821_a_at	NA	CG31732-RA	---
1634794_at	CG10924	CG10924-RA	FBgn0034356
1623605_a_at	cbt	CG4427-RA	FBgn0043364
1625503_at	CG32425	CG32425-RB	FBgn0052425
1630399_at	Cad99C	CG31009-RA	FBgn0039709
1622982_at	p38b	CG7393-RA	FBgn0024846
1628729_at	vvl	CG10037-RA	FBgn0003995
AFFX-Dros-18S_rRNA_M_at	NA	NA	---
1637150_at	CG13928	CG13928-RA	FBgn0035246
1639550_a_at	CG9650	CG9650-RA	FBgn0029939
1631280_at	CG9095	CG9095-RA	FBgn0030617
1627844_at	Cyp4e2	CG2060-RA	FBgn0014469
1637398_a_at	capu	CG3399-RC	FBgn0000256
1624573_at	CG4998	CG4998-RA	FBgn0036612
1635460_a_at	Mhc	CG17927-RG	FBgn0002741
1637269_at	CG6310	CG6310-RA	FBgn0036121
1633789_at	Hand	CG18144-RA	FBgn0032209
1634039_at	nerfin-1	CG13906-RA	FBgn0028999
1629572_a_at	fat-spondin	CG6953-RA	FBgn0026721
1632694_at	CG31918	CG31918-RA	---
1630150_s_at	Cg25C	CG4145-RC	FBgn0000299
1629702_a_at	ab	CG4807-RB	FBgn0000011
1627808_at	CG13011	CG13011-RA	FBgn0030771
1636612_a_at	pk	CG11084-RA	FBgn0003090
1624836_at	CG13795	CG13795-RA	FBgn0031937
1630660_at	CG14033	CG14033-RA	---
1638484_at	Hsp67Bc	CG4190-RA	FBgn0001229
1628105_a_at	Prm	CG5939-RA	FBgn0003149
1636674_at	CG11407	CG11407-RA	FBgn0038733
1636673_s_at	ttk	CG1856-RF	FBgn0003870
1628614_at	CG14014	CG14014-RA	FBgn0031718
1634002_at	CG13315	CG13315-RA	FBgn0040827
1623296_at	CG32625	CG32625-RA	FBgn0052625
1634766_at	Ser	CG6127-RA	FBgn0004197
1635742_s_at	Cad74A	CG6445-RB	FBgn0036715
1638554_at	CG4115	CG4115-RA	FBgn0038017
1636820_s_at	spo	CG10594-RA	---
1626857_at	CG4408	CG4408-RA	FBgn0039073
1625687_at	CG10275	CG10275-RA	FBgn0032683
1633841_at	yellow-e2	CG17044-RA	FBgn0038151
1631566_at	CG11069	CG11069-RA	FBgn0039244
1624448_at	CG6356	CG6356-RA	FBgn0039178
1636950_at	CG11077	CG11077-RA	FBgn0039930
1637843_at	RfaBp	CG11064-RA	FBgn0016724
1640747_s_at	CG8547	CG8547-RA	FBgn0033919
1632082_at	Ndg	CG12908-RA	---
1633048_at	CG8193	CG8193-RA	FBgn0033367
1627436_s_at	Pdp1	CG17888-RF	FBgn0016694
1623025_at	CG3457	CG3457-RA	FBgn0024984
1631635_at	CG7294	CG7294-RA	FBgn0032284
1640465_at	CG17124	CG17124-RB	FBgn0032297
1622923_at	wrapper	CG10382-RA	FBgn0025878
1631217_a_at	TpnC73F	CG7930-RA	FBgn0010424
1624312_at	CG3326	CG3326-RA	FBgn0031519
1629235_s_at	wupA	CG7178-RA	FBgn0004028
1634991_at	CG8083	CG8083-RA	FBgn0025709
AFFX-Dros-18S_rRNA_3_at	NA	NA	---
1624195_at	sug	CG3850-RA	FBgn0033782
1633313_at	SP2523	CG18768-RB	FBgn0035808
1627516_at	CG6834	CG6834-RA	FBgn0037935
1634238_a_at	CG9628	CG9628-RA	FBgn0036433
1632243_at	CG2669	CG2669-RA	FBgn0037316
1633836_a_at	Fkbp13	CG9847-RB	FBgn0010470
1627912_at	CG5493	CG5493-RA	FBgn0034364
1625199_s_at	dap	CG1772-RA	FBgn0010316
1639229_at	vkg	CG16858-RA	FBgn0016075
1637576_s_at	CG8839	CG8839-RA	FBgn0033717
1633852_at	fne	CG4396-RA	FBgn0040222
1641473_at	Fas3	CG5803-RA	FBgn0000636
1628245_at	CG31632	CG31632-RA	FBgn0051632
1636196_s_at	CG6891	CG6900-RA	FBgn0030955
1625344_at	fu12	CG17608-RA	FBgn0026718
1637430_s_at	CG1572	CG1572-RA	FBgn0030309
1639733_s_at	CG14275	CG14275-RA	FBgn0032022
1624997_s_at	2006-09-05	CG2916-RB	FBgn0026361
1626461_at	Ncc69	CG4357-RA	FBgn0036279
1637945_at	NA	RE67734	FBgn0053197
1626144_at	CG7763	CG7763-RA	FBgn0040503
1634707_s_at	NA	CG12449-RA	---
1629953_at	gt	CG7952-RB	FBgn0001150
1631639_at	TpnC47D	CG9073-RA	FBgn0010423
1625469_at	CG3323	CG3323-RA	FBgn0029750
1628005_at	CG31666	CG31666-RC	FBgn0051666
1626641_s_at	glob1	CG9734-RC	FBgn0027657
1635461_at	CG3362	CG3362-RA	FBgn0034988
1626397_at	bt	CG32019-RA	FBgn0005666
1633446_s_at	CG6981	CG6981-RB	FBgn0036945
1625749_at	CG14937	CG14937-RA	FBgn0032377
1625852_at	CG32227	CG32227-RA	FBgn0052227
1631027_at	ara	CG10571-RA	FBgn0015904
1629546_at	CG7054	CG7054-RA	FBgn0038972
1623216_s_at	CG9629	CG9629-RA	FBgn0036857
1627768_at	CG12384	CG12384-RA	FBgn0033624
1637008_at	CG14687	CG14687-RA	FBgn0037835
1638653_a_at	CG9932	CG9932-RA	FBgn0032469
1637190_at	CG9149	CG9149-RA	FBgn0035203
1628314_a_at	CG6891	CG6891-RA	FBgn0030955
1631447_at	CG10307	CG10307-RA	FBgn0034655
1633553_s_at	SP1173	CG10121-RC	FBgn0035710
1632228_at	CG6733	CG6733-RA	FBgn0039052
1635517_at	CG1667	CG1667-RA	FBgn0033453
1629740_at	His1:CG31617	CG31617-RA	FBgn0051617
1640781_a_at	Eip75B	CG8127-RC	FBgn0000568
1633533_at	CG6329	CG6329-RA	FBgn0033872
1631827_at	CG15863	CG15863-RA	FBgn0033467
1635912_at	Rh7	CG5638-RA	FBgn0036260
1630261_a_at	up	CG7107-RA	FBgn0004169
1628177_at	jhamt	CG17330-RA	FBgn0028841
1638360_at	Oatp26F	CG31634-RA	FBgn0051634
1636035_at	beat-IIa	CG14334-RA	FBgn0038498
1635584_s_at	Tm1	CG4898-RB	FBgn0003721
1626566_at	CG12262	CG12262-RA	FBgn0035811
1628372_a_at	DNApol-alpha73	CG5923-RA	FBgn0005696
1631112_at	Epac	CG3427-RA	FBgn0033102
1624607_at	NA	HDC04748	---
1625443_a_at	CG33054	CG33054-RA	FBgn0053054
1636953_a_at	Lmpt	CG32171-RB	FBgn0036672
1633480_at	CG5392	CG5392-RA	FBgn0036463
1626338_s_at	vvl	S	FBgn0003995
1629347_at	klu	CG12296-RA	FBgn0013469
1640199_at	CG14670	CG14670-RA	FBgn0037332
1638818_at	Mlp60A	CG33149-RA	FBgn0011643
1630487_s_at	NA	CG32041-RA	FBgn0052041
1629091_at	CG5177	CG5177-RA	FBgn0031908
1630314_at	CG31141	CG31141-RA	FBgn0051141
1635514_at	CG1273	CG1273-RB	FBgn0035522
1635463_at	CG8407	CG8407-RA	FBgn0033687
1629981_at	LamC	CG10119-RA	FBgn0010397
1638051_at	CG17323	CG17323-RA	FBgn0032713
1632782_a_at	CG7675	CG7675-RA	FBgn0038610
1638192_a_at	Wsck	CG31127-RA	FBgn0051127
1625592_s_at	CG11307	CG11307-RA	FBgn0037106
1631165_at	CG4688	CG4688-RA	FBgn0033817
1631481_a_at	Kr-h1	CG18783-RA	FBgn0028420
1636736_s_at	MESK4	CG31274-RA	FBgn0043069
1631761_at	CG31313	CG31313-RA	FBgn0051313
1627971_s_at	sano	CG12758-RB	FBgn0034408
1629307_s_at	hdc	CG15532-RA	FBgn0010113
1630380_at	CG3837	CG3837-RA	FBgn0038279
1623112_at	CG4509	CG4509-RB	FBgn0037840
1629458_at	CG9411	CG9411-RA	FBgn0030569
1627744_at	CG15209	CG15209-RA	FBgn0030237
1627590_at	CG9336	CG9336-RA	FBgn0032897
1634767_at	CG6126	CG6126-RA	FBgn0038407
1639317_at	CG7896	CG7896-RA	FBgn0039728
1631321_s_at	His1:CG31617	CR31614-RA	FBgn0051617
1626087_at	stan	CG11895-RA	FBgn0024836
1629804_s_at	CG6329	CG6329-RC	FBgn0033872
1632733_at	Hr4	CG32805-RA	FBgn0052805
1640163_at	Fas2	CG3665-RA	FBgn0000635
1637638_s_at	CG10702	CG10702-RB	FBgn0032752
1630503_at	CG6045	CG6045-RA	FBgn0038349
1639109_a_at	CRMP	CG1411-RA	FBgn0023023
1634019_at	CG2064	CG2064-RA	FBgn0033205
1640059_at	CG6040	CG6040-RA	FBgn0038679
1629479_a_at	fok	CG10746-RB	FBgn0020303
1625002_a_at	CG10038	CG10038-RB	FBgn0038013
1632011_at	MESK4	CG31447-RA	FBgn0043069
1632712_s_at	CG17836	CG17836-RB	FBgn0038661
1634406_at	CG32982	CG32982-RB	FBgn0052982
1623770_at	CG1673	CG1673-RA	FBgn0030482
1623200_at	fng	CG10580-RA	FBgn0011591
1632106_at	CG9747	CG9747-RA	FBgn0039754
1639106_at	Grip	CG14447-RA	---
1630699_at	betaInt-nu	CG1762-RA	FBgn0010395
1637359_at	Lsd-2	CG9057-RA	FBgn0030608
1640260_at	Axs	CG9703-RA	FBgn0000152
1630964_at	CG15211	CG15211-RA	FBgn0030234
1639074_at	CG33275	CG33167-RB	FBgn0035802
1640950_at	CG15739	CG15739-RA	FBgn0030347
1634521_at	zetaCOP	CG3948-RB	FBgn0040512
1633795_a_at	CG17124	CG17124-RA	FBgn0032297
1631308_at	CG10737	CG10737-RB	FBgn0034420
1639975_at	CG16790	CG16790-RA	FBgn0037713
1631121_at	CG7267	CG7267-RB	FBgn0030079
1636325_at	Osi7	CG1153-RA	FBgn0037414
1629784_a_at	Myo28B1	CG6976-RC	FBgn0040299
1633253_s_at	CG2991	CG2991-RA	FBgn0031474
1639535_at	pgant2	CG3254-RA	FBgn0031530
1631456_at	CG6812	CG6812-RA	FBgn0036843
1635928_a_at	Pka-C3	CG6117-RB	FBgn0000489
1631977_at	PH4alphaSG1	CG31014-RA	FBgn0051014
1638365_at	CG3244	CG3244-RA	FBgn0031629
1633198_a_at	5-HT2	CG1056-RA	FBgn0013743
1636572_at	CG3131	CG3131-RA	FBgn0031464
1625688_at	CG6293	CG6293-RA	FBgn0037807
1627420_s_at	CG7702	CG7702-RA	FBgn0038638
1634167_a_at	sage	CG12952-RA	FBgn0037672
1633816_at	CG17181	CG17181-RA	FBgn0035144
1640658_at	CG10005	CG10005-RA	FBgn0037972
1625722_at	CG2774	CG2774-RA	FBgn0031534
1641490_s_at	Tsp	CG11326-RD	FBgn0031850
1637319_at	CG12812	CG12812-RA	FBgn0037781
1637155_at	CG32407	CG32407-RA	FBgn0052407
1636570_at	mex1	CG7936-RA	FBgn0004228
1639168_at	CG1218	CG1218-RA	FBgn0037377
1641324_at	LanA	CG10236-RA	FBgn0002526
1626665_at	CG7408	CG7408-RB	FBgn0036765
1637255_a_at	alpha-Est7	CG1112-RA	FBgn0015575
1636782_at	CG10035	CG10035-RA	FBgn0038028
1631674_at	O-fut1	CG12366-RA	FBgn0033901
1641215_s_at	CG2915	CG2915-RB	FBgn0033241
1634628_at	CG30392	CG30392-RA	FBgn0050392
1641325_s_at	Tm2	CG4843-RA	FBgn0004117
1623418_at	Cad96Ca	CG10244-RA	FBgn0022800
1626841_s_at	ck	CG7595-RA	FBgn0000317
1630019_s_at	CG12026	CG12026-RB	FBgn0035289
1626355_at	DNApol-epsilon	CG6768-RA	FBgn0020756
1634972_at	CG4802	CG4802-RA	FBgn0034215
1634409_at	CG31775	CG31775-RA	---
1630784_a_at	CG9990	CG9990-RA	FBgn0039594
1633753_at	otk	CG8967-RA	FBgn0004839
1636910_at	CG13704	CG13704-RA	FBgn0035583
1634015_s_at	CG5077	CG5077-RA	FBgn0038786
1631465_at	CG3919	CG3919-RA	FBgn0036423
1627946_at	CG12068	CG12068-RA	FBgn0039695
1636272_at	CG8780	CG8780-RA	FBgn0036899
1624521_a_at	CG17896	CG17896-RB	FBgn0023537
1633463_s_at	CG30463	CG30463-RA	FBgn0050463
1628251_at	CG33054	CG33054-RA	FBgn0053054
1629716_a_at	CG13284	CG13284-RA	FBgn0032614
1632636_at	CG2145	CG2145-RA	FBgn0030251
1630002_s_at	Hr39	CG8676-RB	FBgn0010229
1630415_at	Alh	CG1070-RC	FBgn0037471
1636579_s_at	mdy	CG31991-RA	FBgn0004797
1629434_at	CG9380	CG9380-RB	FBgn0035094
1632679_s_at	esn	CG12833-RB	FBgn0028642
1638869_at	CG10112	CG10112-RA	FBgn0033942
1636510_a_at	Lsd-1	CG10374-RA	FBgn0039114
1628859_at	shi	CG18102-RC	FBgn0003392
1624608_s_at	cpo	CT23539	FBgn0000363
1626280_a_at	NA	CG32956-RE	FBgn0052956
1636046_at	CG32499	CG32499-RA	FBgn0052499
1625619_at	pip	CG9614-RI	FBgn0003089
1637632_at	CG12194	CG12194-RA	FBgn0031636
1631714_a_at	SP71	CG17131-RB	FBgn0029128
1627915_a_at	Gapdh2	CG8893-RA	FBgn0001092
1623069_s_at	CG17544	CG17544-RA	FBgn0032775
1632070_at	Ugt58Fa	CG4414-RA	FBgn0040091
1623936_at	cl	CG11024-RA	FBgn0000318
1641344_a_at	cas	CG2102-RA	FBgn0004878
1633648_at	sns	CG33141-RA	FBgn0024189
1623326_a_at	mge	CG14981-RB	FBgn0035473
1634145_s_at	CG14968	CG14968-RB	FBgn0035431
1629048_s_at	CG9674	CG9674-RD	FBgn0036663
1628301_at	CG32159	CG32159-RB	FBgn0052159
1639857_at	CG32068	CG32068-RA	FBgn0052068
1624623_at	CG32972	CG32972-RB	FBgn0028905
1623173_at	CG10013	CG10013-RA	FBgn0038012
1626099_s_at	fray	CG7693-RA	FBgn0023083
1628548_at	Apc	CG1451-RA	FBgn0015589
1635812_at	CG16965	CG16965-RA	FBgn0032387
1624591_at	CG9222	CG9222-RA	FBgn0031784
1638003_at	CG14204	CG14204-RA	FBgn0031032
1627334_at	Tsp39D	CG8666-RA	FBgn0032943
1637816_s_at	Tpi	CG2171-RA	FBgn0003738
1631627_at	CG5335	CG5335-RA	FBgn0034365
1634038_a_at	CG14856	CG14856-RB	FBgn0038261
1636816_s_at	CG33090	CG33090-RB	FBgn0028916
1635510_at	CG34025	AM01469_REVCOMP	---
1635856_at	CG13163	CG13163-RA	FBgn0033712
1640866_at	CG3349	CG3349-RA	FBgn0036459
1635070_at	CG9953	CG9953-RA	FBgn0035726
1634259_at	CG9083	CG9083-RA	FBgn0035077
1624924_at	CG31182	CG31182-RA	FBgn0051182
1641259_at	Chit	CG5210-RA	FBgn0013763
1640097_at	Pxn	CG12002-RA	FBgn0011828
1632326_at	CG30105	CG30105-RA	FBgn0050105
1629837_at	CG2330	CG2330-RA	FBgn0037447
1629426_s_at	Trx-2	CG31884-RB	FBgn0040070
1629484_s_at	CG31666	CG31666-RD	FBgn0051666
1627238_at	CG6520	CG6520-RA	FBgn0034224
1631250_at	ind	CT36460	FBgn0025776
1634546_at	Tig	CG11527-RA	FBgn0011722
1626183_at	CG2083	CG2083-RA	FBgn0035376
1635380_at	CG30413	CG30413-RA	FBgn0050413
1628690_at	CG1503	CG1503-RA	FBgn0031157
1634858_s_at	wkd	CG5344-RA	FBgn0037917
1629829_at	CG13454	CG13454-RA	FBgn0036503
1633452_a_at	Rya-r44F	CG10844-RC	FBgn0011286
1626166_at	CG13082	CG13082-RA	FBgn0032803
1633135_s_at	CG18854	CG18854-RA	FBgn0042174
1636340_at	mtTFB2	CG3910-RA	FBgn0037778
1634890_at	CG15261	CG15261-RA	FBgn0028510
1640228_at	CG11658	CG11658-RA	FBgn0036196
1632967_s_at	M6	CG7540-RA	FBgn0037092
1639863_at	CG9698	CG9698-RA	FBgn0039784
1625584_at	CG8654	CG8654-RA	FBgn0034479
1627388_at	CG18779	CG18779-RA	FBgn0042120
1638376_at	Osi15	CG1157-RA	FBgn0037424
1636543_a_at	CG1969	CG1969-RC	FBgn0039690
1635936_at	CG13822	CG13822-RA	FBgn0039098
1628743_at	glec	CG6575-RA	FBgn0015229
1639930_at	mbl	CG33197-RC	FBgn0053197
1634621_at	CG13599	CG13599-RA	FBgn0039128
1626470_at	CG10440	CG10440-RA	FBgn0034636
1623846_at	disco-r	CG32577-RA	FBgn0042650
1624269_at	gkt	CG8825-RA	FBgn0031506
1635848_at	Inos	CG11143-RA	FBgn0025885
1636132_at	NA	LD19629	---
1625154_s_at	CG2467	CG2467-RA	FBgn0030355
1641677_at	slbo	CG4354-RA	FBgn0005638
1640032_a_at	CG3814	CG3814-RB	FBgn0025692
1625122_at	Obp99c	CG7584-RA	FBgn0039682
1633353_s_at	CAP	CG18408-RI	FBgn0033504
1633888_s_at	kirre	CG3653-RB	FBgn0028369
1639443_at	CG13631	CG13631-RA	FBgn0040600
1629907_at	CG14989	CG14989-RB	FBgn0035495
1641286_s_at	Hsp60	CG12101-RA	FBgn0015245
1636991_s_at	emp	CG2727-RC	FBgn0010435
1628783_at	Rfx	CG6312-RA	FBgn0020379
1628121_at	Osi14	CG1155-RA	FBgn0040279
1638333_at	pip	CG9614-RD	FBgn0003089
1623765_at	CG31606	CG31606-RB	FBgn0051606
1625910_at	CG1773	CG1773-RA	FBgn0033439
1637778_a_at	CG1969	CG1969-RB	FBgn0039690
1627961_a_at	CG18507	CG18507-RA	FBgn0028527
1639232_s_at	SP1029	CG11956-RA	FBgn0040282
1627711_at	CdsA	CG7962-RA	FBgn0010350
1623000_at	CG33093	CG33093-RA	FBgn0053093
1641026_a_at	NA	CG30132-RB	FBgn0002716
1628353_at	GstD1	CG10045-RA	FBgn0001149
1627845_at	CG6673	CG6673-RB	FBgn0035906
1625063_a_at	CG31606	CG31606-RB	FBgn0051606
1639415_at	Tps1	CG4104-RA	FBgn0027560
1628421_at	lola	RH31485	FBgn0005630
1634863_at	CG33107	CG33107-RA	FBgn0053107
1632854_s_at	Prm	CG5939-RB	FBgn0003149
1628416_s_at	Dp1	CG5170-RC	FBgn0027835
1634315_a_at	CG32982	CG32982-RA	FBgn0052982
1638143_a_at	Pvr	CG8222-RA	FBgn0032006
1639474_at	CG13159	CG13159-RA	FBgn0033721
1640486_s_at	PKD	CG7125-RA	FBgn0038603
1627423_at	CG6178	CG6178-RA	FBgn0039156
1626018_a_at	crol	CG14938-RD	FBgn0020309
1630596_at	CG14643	CG14643-RA	FBgn0037225
1631311_at	CG14351	CG14351-RA	FBgn0031349
1630206_at	CS-2	CG7464-RA	FBgn0029091
1625738_at	CG8420	CG8420-RA	FBgn0037664
1629064_at	ewg	CG3114-RA	FBgn0005427
1624263_at	CG5933	CG5933-RA	FBgn0039139
1629326_s_at	eg	CG7383-RB	FBgn0000560
1631682_at	twi	CG2956-RA	FBgn0003900
1635898_at	CG14856	CG14856-RA	FBgn0038261
1631030_at	NA	CG17023-RA	---
1624982_s_at	CG5080	CG5080-RB	FBgn0031313
1634925_at	CG11176	CG11176-RA	FBgn0030503
1636493_at	dei	CG5441-RA	FBgn0008649
1633171_at	CG13690	CG13690-RA	FBgn0031252
1623761_at	CG15347	CG15347-RA	FBgn0030040
1629778_s_at	CG5130	CG5130-RA	FBgn0037000
1637422_at	CG3246	CG3246-RA	FBgn0031538
1629035_at	CG12290	CG12290-RA	FBgn0039419
1625459_at	CG3520	CG3520-RA	FBgn0034859
1625075_at	Nep2	CG9761-RA	FBgn0027570
1628641_at	CG14470	CG14470-RA	FBgn0033046
1631620_at	GlyP	CG7254-RA	FBgn0004507
1629019_s_at	CG13551	CG13551-RA	FBgn0040660
1630502_at	ana	CG8084-RA	FBgn0011746
1629368_at	slou	CG6534-RA	FBgn0002941
1633067_at	CG13845	CG13845-RA	FBgn0038971
1627405_at	CG14966	CG14966-RA	FBgn0035415
1623594_at	blow	CG1363-RA	FBgn0004133
1625083_at	rhi	CG10683-RA	FBgn0004400
1626308_s_at	CG4019	CG4019-RA	FBgn0034885
1631535_at	Vinc	CG3299-RA	FBgn0004397
1623164_a_at	Eip75B	CG8127-RB	FBgn0000568
1625341_at	NA	CG40305-RA	FBgn0044872
1628835_at	CG14534	CG14534-RA	FBgn0031957
1632179_at	Sptr	CG12117-RA	FBgn0014032
1625572_s_at	Dbi	CG8627-RA	FBgn0010387
1631402_s_at	Hr39	CG8676-RA	FBgn0010229
1639482_a_at	CG32549	CG32549-RD	FBgn0052549
1623901_s_at	sar1	CG7073-RA	FBgn0038947
1641303_at	egl	CG4051-RA	FBgn0000562
1623031_a_at	RecQ4	CG7487-RA	FBgn0040290
1628556_s_at	Hr39	CG8676-RC	FBgn0010229
1627855_at	yellow-e	CG9792-RA	FBgn0041711
1626369_at	CG12269	CG12269-RA	FBgn0038665
1623503_at	sda	CG5518-RA	FBgn0015541

## Sheet: MB-shape-top500-0246
1628213_s_at	desat1	CG5887-RA	FBgn0043044
1624557_at	Fen1	CG8648-RA	FBgn0025832
1623650_a_at	PNGase	CG7865-RB	FBgn0033050
1627868_at	Prat	CG2867-RA	FBgn0004901
1634572_at	CG6459	CG6459-RA	FBgn0034259
1632732_at	sofe	CG1655-RA	FBgn0030242
1641316_at	ida	CG10850-RA	FBgn0041147
1640054_at	D19A	CG10269-RA	FBgn0022935
1626751_at	CG4603	CG4603-RA	FBgn0035593
1627380_at	RpA-70	CG9633-RA	FBgn0010173
1623350_at	Lrr47	CG6098-RA	FBgn0010398
1630632_s_at	CG2982	CG2982-RB	FBgn0029704
1630092_at	CG13088	CG13088-RA	FBgn0032047
1629623_at	CG15916	CG15916-RA	FBgn0030704
1623696_at	CG15634	CG15634-RA	FBgn0031621
1630968_at	CG13907	CG13907-RA	FBgn0035173
1627492_at	CG5018	CG5018-RA	FBgn0036578
1641304_s_at	CG9801	CG9801-RA	FBgn0037623
1630772_at	sqz	CG5557-RA	FBgn0010768
1641488_at	CG10575	CG10575-RA	FBgn0035632
1635247_at	CG6013	CG6013-RA	FBgn0038675
1631573_a_at	wun	CG8804-RB	FBgn0016078
1636519_at	CG13716	CG13716-RA	FBgn0035563
1629116_at	CG14545	CG14545-RA	FBgn0040602
1627664_a_at	CG11178	CG11178-RA	FBgn0030499
1637874_at	Lasp	CG3849-RA	---
1628840_at	ken	CG5575-RA	FBgn0011236
1633962_a_at	CG14815	CG14815-RA	FBgn0023516
1638313_at	CG8321	CG8321-RA	FBgn0033677
1639005_x_at	CG33272	CG33272-RA	FBgn0053272
1634604_at	NA	CG9900-RB	FBgn0004643
1623473_at	shark	CG18247-RA	FBgn0015295
1637130_at	CG30159	CG30159-RA	FBgn0050159
1623335_a_at	CG5044	CG5044-RA	FBgn0038326
1638635_at	exo70	CG7127-RA	FBgn0035892
1635818_at	CG4713	CG4713-RA	FBgn0032342
1637299_s_at	CG6928	CG6928-RB	FBgn0036240
1641305_at	piwi	CG6122-RA	FBgn0004872
1637262_at	CG7698	CG7698-RA	FBgn0038636
1628204_at	CG8270	CG8270-RA	FBgn0035703
1629469_s_at	CG10960	CG10960-RC	FBgn0036316
1628377_s_at	AP-50	CG7057-RA	FBgn0024832
1627993_at	CG11396	CG11396-RA	FBgn0037022
1634522_s_at	Paps	CG8363-RB	FBgn0020389
1625201_s_at	CG17230	CG17230-RA	FBgn0046225
1630955_at	CG9870	CG9870-RA	FBgn0031422
1625196_a_at	CG14995	CG14995-RA	FBgn0035497
1632798_at	Sry-alpha	CG17957-RA	FBgn0003510
1633905_at	RpL28	CG12740-RC	FBgn0035422
1632626_at	CG17712	CG17712-RA	FBgn0027597
1623374_a_at	Fim	CG8649-RA	FBgn0024238
1627919_at	CG2713	CG2713-RA	FBgn0024978
1635299_at	Rev1	CG12189-RA	FBgn0035150
1639093_s_at	Tom70	CG6756-RA	FBgn0032397
1625422_at	CG4925	CG4925-RA	FBgn0036614
1624520_a_at	ftz-f1	CG4059-RB	FBgn0001078
1623742_at	CG4813	CG4813-RA	FBgn0039013
1623940_at	CG9855	CG9855-RA	FBgn0037242
1624305_at	Kr-h2	CG9159-RA	FBgn0028419
1639689_at	nod	CG1763-RA	FBgn0002948
1634849_at	CG9247	CG9247-RA	FBgn0032924
1631483_at	CG11257	CG11257-RA	FBgn0034442
1641438_at	DNApol-delta	CG5949-RA	FBgn0012066
1635058_at	CG6937	CG6937-RA	FBgn0038989
1636791_s_at	CG6718	CG6718-RA	FBgn0036053
1625747_at	RhoGAP92B	CG4755-RA	FBgn0038747
1635542_at	l(3)02640	CG9165-RA	FBgn0010786
1640256_at	bel	CG9748-RA	FBgn0000171
1631356_at	scaf6	DM	---
1639099_at	CG32100	CG32100-RA	FBgn0052100
1638175_at	mst	CG1424-RA	FBgn0020272
1637191_at	Coprox	CG3433-RA	FBgn0021944
1628283_at	CG1575	CG1575-RA	FBgn0029999
1635976_at	CG9977	CG9977-RA	FBgn0035371
1637407_at	CG32243	CG32243-RA	FBgn0052243
1627926_at	CG8315	CG8315-RA	FBgn0034058
1638140_at	CG14043	CG14043-RA	FBgn0031659
1634298_at	CG12375	CG12375-RA	FBgn0031987
1638354_at	CG12007	CG12007-RA	FBgn0037293
1630622_at	Sirt6	CG6284-RA	FBgn0037802
1628695_at	CG33224	CG33224-RA	FBgn0053224
1623688_at	CG3680	CG3680-RA	FBgn0037027
1635234_at	Mcm3	CG4206-RA	FBgn0024332
1639604_at	CG5056	CG5056-RA	FBgn0032231
1625333_at	CG33172	CG33172-RA	FBgn0053172
1637163_at	CG7003	CG7003-RA	FBgn0036486
1630557_at	CG11859	CG11859-RA	FBgn0039306
1634672_at	CG5064	CG5064-RA	FBgn0035947
1635723_s_at	CG33129	CG33129-RC	FBgn0053129
1623207_at	CG3548	CG3548-RA	FBgn0035033
1638022_at	CG7971	CG7971-RC	FBgn0035253
1634469_at	NA	CG40244-RA	---
1628210_at	gcl	CG8411-RA	FBgn0005695
1628731_s_at	CG8080	CG13741-RA	FBgn0033373
1631273_at	CG5262	CG5262-RA	FBgn0036988
1635352_s_at	Vha44	CG8048-RA	FBgn0020611
1631531_at	CG5434	CG5434-RA	FBgn0038810
1636044_at	Slh	CG3539-RA	FBgn0015816
1626820_at	CG5169	CG5169-RA	FBgn0038477
1636296_at	CG12945	CG12945-RA	FBgn0037755
1636842_at	CG8460	CG8460-RA	FBgn0031996
1634349_at	fs(1)M3	CG4790-RA	FBgn0005390
1623324_at	lin	CG11770-RA	FBgn0002552
1623853_at	betaggt-I	CG3469-RA	FBgn0015000
1639225_at	CG13711	CG13711-RA	FBgn0035572
1639999_at	CG2662	CG2662-RA	FBgn0024993
1624365_at	CG10915	CG10915-RA	FBgn0034308
1641164_s_at	CG11163	CG11163-RA	FBgn0025693
1630728_a_at	phr	CG11205-RA	FBgn0003082
1635596_at	CG6568	CG6568-RA	FBgn0034210
1627132_at	CG15073	CG15073-RA	FBgn0034379
1639416_at	CG1598	CG1598-RA	FBgn0033191
1629869_s_at	Fatp	CG7400-RA	FBgn0021953
1639666_at	S1P	CG7169-RA	FBgn0037105
1626817_at	Rrp45	CG9606-RA	FBgn0030789
1630892_at	CG11208	CG11208-RA	FBgn0034488
1634767_at	CG6126	CG6126-RA	FBgn0038407
1635675_at	NA	CG17594-RA	---
1633821_at	B52	CG10851-RB	FBgn0004587
1638806_at	Rbf2	CG5083-RA	FBgn0038390
1628019_a_at	spas	CG5977-RB	FBgn0039141
1639536_at	CG6379	CG6379-RA	FBgn0029693
1632266_at	CG13367	CG13367-RA	FBgn0025634
1633850_at	CG18156	CG18156-RA	FBgn0035725
1630131_at	CG6567	CG6567-RA	FBgn0037842
1633847_at	CG11284	CG11284-RA	FBgn0030056
1632852_s_at	Gs1	CG2718-RB	FBgn0001142
1640084_a_at	CG8712	CG8712-RA	FBgn0033258
1635335_at	CG12018	CG12018-RA	FBgn0027903
1639361_a_at	garz	CG8487-RA	FBgn0033714
1640009_at	Tom34	CG2708-RA	FBgn0010812
1641361_a_at	Mkp3	CG14080-RB	FBgn0036844
1626502_s_at	bcd	CG40105-RA	FBgn0000166
1636766_at	Ent2	CG31911-RA	FBgn0026585
1633059_at	CG6357	CG6357-RA	FBgn0033875
1635760_at	Orc2	CG3041-RA	FBgn0015270
1628248_at	Scm	CG9495-RA	FBgn0003334
1624269_at	gkt	CG8825-RA	FBgn0031506
1638215_at	CG8043	CG8043-RA	FBgn0037610
1639938_at	CG12272	CG12272-RA	FBgn0036571
1625144_at	CG6758	CG6758-RA	FBgn0034704
1624664_at	snk	CG7996-RA	FBgn0003450
1638737_at	CG17209	CG17209-RA	FBgn0030687
1630503_at	CG6045	CG6045-RA	FBgn0038349
1641001_at	ppk20	CG7577-RA	FBgn0039676
1638486_at	Rbp1	CG17136-RD	FBgn0010252
1623605_a_at	cbt	CG4427-RA	FBgn0043364
1633660_at	Orc5	CG7833-RA	FBgn0015271
1622926_at	CG5776	CG5776-RA	FBgn0032450
1638257_at	CG2931	CG2931-RA	FBgn0037342
1625722_at	CG2774	CG2774-RA	FBgn0031534
1639381_at	Cyp6a19	CG10243-RA	FBgn0033979
1635280_at	CG4685	CG4685-RA	FBgn0039349
1632161_at	nbs	CG6754-RB	FBgn0026198
1633043_at	CG31159	CG31159-RA	FBgn0051159
1622982_at	p38b	CG7393-RA	FBgn0024846
1639829_at	CG15382	CG15382-RA	FBgn0031393
1623830_at	CG13350	CG13350-RA	FBgn0033890
1627432_at	CG6041	CG6041-RA	FBgn0029826
1635363_a_at	Jupiter	CG31363-RD	FBgn0051363
1640377_s_at	Rala	CG2849-RB	FBgn0015286
1631050_at	CG5384	CG5384-RA	FBgn0032216
1640173_at	Hira	CG12153-RA	FBgn0022786
1638510_at	CG7744	CG7744-RA	FBgn0034447
1629844_s_at	rap	CG3000-RA	FBgn0003200
1635389_s_at	Idgf4	CG1780-RA	FBgn0026415
1637190_at	CG9149	CG9149-RA	FBgn0035203
1630450_s_at	Thd1	HDC16707	FBgn0026869
1635744_at	CG9342	CG9342-RA	FBgn0032904
1630942_at	CG5742	CG5742-RA	FBgn0034304
1631984_at	CG3639	CG3639-RA	FBgn0031282
1626580_at	aft	CG5032-RA	FBgn0026309
1629961_s_at	l(2)44DEa	CG8732-RA	FBgn0010609
1625855_at	MED30	CG17183-RA	FBgn0035149
1632554_at	CG9839	CG9839-RA	FBgn0037633
1630224_at	CG6410	CG6410-RA	FBgn0034265
1627062_s_at	CG14414	CG14414-RA	FBgn0030571
1631575_at	U2A	CG1406-RA	FBgn0033210
1624473_at	DNAprim	CG5553-RA	FBgn0011425
1638754_s_at	CG8445	CG8445-RA	FBgn0034088
1636574_s_at	CG33056	CG33056-RA	FBgn0053056
1629181_at	CG33494	LP10657	FBgn0053494
1638621_at	CG31648	CG31648-RA	FBgn0051648
1633506_s_at	CG6091	CG6091-RA	FBgn0036180
1631729_at	CG13671	CG13671-RA	FBgn0035867
1633513_a_at	CG11474	CG11474-RB	FBgn0034688
1636741_s_at	Hsc70Cb	CG6603-RA	FBgn0026418
1636884_s_at	CG4658	CG4658-RA	FBgn0032170
1628075_at	olf186-M	CG14489-RA	FBgn0015522
1638511_at	Aats-trp	CG9735-RB	FBgn0010803
1628732_at	pon	CG3346-RA	FBgn0025739
1631735_at	CG10445	CG10445-RA	FBgn0037531
1628751_at	CG8728	CG8728-RA	FBgn0033235
1625551_at	JhI-1	CG3298-RB	FBgn0028426
1636309_at	CG4089	CG4089-RA	FBgn0037838
1626768_at	CG7044	CG7044-RA	FBgn0038854
1627328_at	scw	CG31695-RA	FBgn0005590
1623733_at	Nmd3	CG3460-RA	FBgn0023542
1630763_at	CG6845	CG6845-RA	FBgn0035099
1637743_at	CG9461	CG9461-RA	FBgn0037760
1637532_s_at	DppIII	CG7415-RB	FBgn0037580
1638189_s_at	S	CG4385-RB	FBgn0003310
1631427_s_at	synj	CG6562-RB	FBgn0034691
1636837_at	CG32177	CG32177-RA	FBgn0052177
1640582_at	CG3529	CG3529-RB	FBgn0035995
1636632_at	CG9784	CG9784-RA	FBgn0030761
1636476_a_at	CG11109	CG11109-RB	FBgn0037200
1627729_s_at	pUf68	CG12085-RC	FBgn0028577
1625427_at	CG12241	CG12241-RA	FBgn0038304
1639905_at	l(2)37Bb	CG10655-RA	FBgn0002021
1641259_at	Chit	CG5210-RA	FBgn0013763
1634528_at	CG8412	CG8412-RA	FBgn0037743
1623448_at	CG5196	CG5196-RA	FBgn0038039
1631777_a_at	fz4	CG4626-RB	FBgn0027342
1641606_s_at	CG6608	CG6608-RB	FBgn0037852
1637314_at	tub	CG10520-RA	FBgn0003882
1626590_a_at	MCPH1	CG8981-RA	FBgn0033664
1628322_at	dah	CG6157-RA	FBgn0015926
1624856_at	c(2)M	CG4249-RA	FBgn0028525
1629737_at	dpa	CG1616-RA	FBgn0015929
1623109_at	CG4593	CG4593-RA	FBgn0029929
1638575_at	Mcm6	CG4039-RA	FBgn0025815
1632753_a_at	CG3980	CG3980-RA	FBgn0031575
1626483_at	Gl	CG9206-RA	FBgn0001108
1639009_at	CG10962	CG10962-RA	FBgn0030073
1636336_at	CG14618	CG14618-RA	FBgn0031189
1623798_at	CG5669	CG5669-RA	FBgn0039169
1637444_s_at	pug	CG4067-RB	FBgn0020385
1631315_at	CG12730	CG12730-RA	FBgn0029771
1634041_at	CG31548	CG31548-RA	FBgn0051548
1628914_at	CG3194	CG3194-RA	FBgn0033087
1631286_at	CG7857	CG7857-RA	FBgn0026738
1630075_s_at	CG9699	CG9699-RA	FBgn0030772
1628601_at	Klp64D	CG10642-RA	FBgn0004380
1640822_s_at	qkr54B	CG4816-RA	FBgn0022987
1624924_at	CG31182	CG31182-RA	FBgn0051182
1628372_a_at	DNApol-alpha73	CG5923-RA	FBgn0005696
1625348_s_at	CG8892	CG8892-RC	FBgn0031664
1625410_at	CG5147	CG5147-RA	FBgn0036775
1640090_a_at	slgA	CG1417-RA	FBgn0003423
1626972_at	CG11874	CG11874-RA	FBgn0039634
1627828_s_at	lat	CG4088-RA	FBgn0005654
1629123_at	spas	CG5977-RA	FBgn0039141
1636483_at	CG6511	CG6511-RA	FBgn0035923
1634000_a_at	CG1847	CG1847-RA	FBgn0030345
1641017_at	san	CG12352-RA	FBgn0024188
1624699_s_at	Bx	CG6500-RA	FBgn0000242
1636308_at	CG8605	CG8605-RA	FBgn0035762
1635538_at	CG11210	CG11210-RA	FBgn0033259
1640894_at	CG14882	CG14882-RA	FBgn0038429
1623191_at	Rab9	CG9994-RA	FBgn0032782
1634922_s_at	CG32795	CG32795-RA	FBgn0040384
1628548_at	Apc	CG1451-RA	FBgn0015589
1636002_at	CG4281	CG4281-RA	FBgn0025626
1641733_a_at	CG15645	CG15645-RA	FBgn0030657
1624372_at	CG10908	CG10908-RA	FBgn0031376
1627324_at	lola	CG12052-RH	FBgn0005630
1641284_a_at	CG6995	CG6995-RA	FBgn0039229
1632655_at	blue	CG6451-RA	FBgn0041161
1631615_at	NA	CG9201-RB	FBgn0026433
1640691_at	CG4030	CG4030-RA	FBgn0034585
1639553_at	CG9987	CG9987-RA	FBgn0032781
1633717_a_at	CG2199	CG2199-RB	FBgn0035213
1631617_at	CG13742	CG13742-RA	FBgn0033372
1641286_s_at	Hsp60	CG12101-RA	FBgn0015245
1624263_at	CG5933	CG5933-RA	FBgn0039139
1640698_at	CG8814	CG8814-RA	FBgn0031478
1626978_at	CG31873	CG31873-RA	---
1631249_at	CG12713	CG12713-RA	FBgn0036536
1630076_at	Hop	CG2720-RA	FBgn0024352
1641207_s_at	CG4991	CG4991-RB	FBgn0030817
1628720_at	CG4440	CG4440-RA	FBgn0040984
1631268_at	ast	CG4426-RA	FBgn0015905
1624141_at	CG4901	CG4901-RA	FBgn0032194
1625253_at	POSH	CG4909-RA	FBgn0040294
1638522_at	CG12123	CG12123-RA	FBgn0030039
1633188_a_at	Grip84	CG3917-RC	FBgn0026430
1625603_at	CG13604	CG13604-RA	FBgn0039137
1635664_at	Bzd	CG13761-RB	FBgn0011566
1629095_a_at	Men	CG10120-RB	FBgn0002719
1636923_a_at	CG11198	CG11198-RA	FBgn0033246
1632272_a_at	Moca-cyp	CG1866-RA	FBgn0039581
1626228_a_at	CG6967	CG6967-RA	FBgn0034187
1641252_at	Lig4	CG12176-RA	FBgn0030506
1627939_a_at	ferrochelatase	CG2098-RA	FBgn0024891
1636196_s_at	CG6891	CG6900-RA	FBgn0030955
1631078_at	zpg	CG10125-RA	FBgn0024177
1640476_at	CG4709	CG4709-RA	FBgn0032169
1627060_s_at	Gel	CG1106-RB	FBgn0010225
1630827_s_at	NA	CR_TC_LD11130	---
1640922_a_at	Hnf4	CG9310-RA	FBgn0004914
1640091_at	CG13005	CG13005-RA	FBgn0030794
1634687_at	CG15019	CG15019-RA	FBgn0035541
1624673_at	CG5899	CG5899-RA	FBgn0032157
1630987_at	BG4	CG12297-RA	FBgn0038928
1635393_s_at	Eip75B	GM02640	FBgn0000568
1623998_at	CG10565	CG10565-RA	FBgn0037051
1638230_at	CG3160	CG3160-RA	FBgn0029789
1640577_a_at	CG4966	CG4966-RB	FBgn0034261
1630746_at	CG31807	CG31807-RA	FBgn0051807
1635502_at	CG8311	CG8311-RA	FBgn0034141
1638002_at	CG32808	CG32808-RA	FBgn0052808
1636598_s_at	Unc-76	CG3981-RB	FBgn0040395
1637552_s_at	CG32423	CG32423-RA	FBgn0052423
1632024_at	CG5180	CG5180-RA	FBgn0043457
1624941_at	CG30169	CG30169-RA	FBgn0050169
1633730_at	dik	CG7098-RA	FBgn0030891
1630841_at	CG8668	CG8668-RA	FBgn0031988
1630290_at	CG13620	CG13620-RA	FBgn0039211
1633025_at	CG4627	CG4627-RA	FBgn0033808
1624392_s_at	Mvl	CG3671-RB	FBgn0011672
1639370_at	CG1239	CG1239-RA	FBgn0037368
1622996_at	RN-tre	CG8085-RB	FBgn0020620
1626786_at	CG8494	CG8494-RA	FBgn0033916
1639550_a_at	CG9650	CG9650-RA	FBgn0029939
1626753_at	CG12947	CG12947-RA	FBgn0037753
1626264_at	CG9883	CG9883-RA	FBgn0031435
1630932_at	CG7488	CG7488-RA	FBgn0038106
1631640_a_at	CG18004	CG18004-RB	FBgn0033566
1638708_s_at	CG33324	CG10272-RA	FBgn0037444
1627253_at	cutlet	CG33122-RA	FBgn0015376
1625199_s_at	dap	CG1772-RA	FBgn0010316
1633061_at	Mgat2	CG7921-RA	FBgn0039738
1626781_at	Pp2B-14D	CG9842-RA	FBgn0011826
1626120_at	CG9266	CG9266-RB	FBgn0032909
1633883_at	CG9609	CG9609-RA	FBgn0030787
1627419_at	His4r	CG3379-RA	FBgn0013981
1636482_at	CG14005	CG14005-RA	FBgn0031739
1626696_at	E(z)	CG6502-RA	FBgn0000629
1629423_at	Rsu-1	CG9031-RA	FBgn0028546
1630817_s_at	NA	CG17528-RC	FBgn0032999
1633866_at	Su(z)2	CG3905-RA	FBgn0008654
1628556_s_at	Hr39	CG8676-RC	FBgn0010229
1634619_at	IP3K1	CG4026-RA	FBgn0032147
1630551_at	CG5290	CG5290-RA	FBgn0036772
1628325_at	Krn	CG32179-RA	FBgn0052179
1638501_at	CG6259	CG6259-RA	FBgn0036740
1638550_s_at	Pgi	CG8251-RA	FBgn0003074
1629406_at	Slbp	CG11886-RA	FBgn0041186
1625840_at	CG12001	CG12001-RA	FBgn0037265
1629479_a_at	fok	CG10746-RB	FBgn0020303
1638873_at	CG6175	CG6175-RB	FBgn0036152
1629839_a_at	Ggamma1	CG8261-RE	FBgn0004921
1627866_at	Top3alpha	CG10123-RA	FBgn0040268
1634501_at	CG16979	CG16979-RA	FBgn0036512
1635407_at	CG32772	CG32772-RA	FBgn0052772
1630950_at	nop5	CG10206-RA	FBgn0026196
1636628_at	CG11866	CG11866-RA	FBgn0033486
1635979_at	CG7600	CG7600-RA	---
1637665_at	CG31367	CG31367-RA	FBgn0051367
1636557_a_at	NA	CG31170-RA	FBgn0051170
1631191_at	CG5003	CG5003-RA	FBgn0039554
1628632_at	Paip2	CG12358-RA	FBgn0038100
1630496_a_at	spel1	CG4215-RB	FBgn0015546
1636440_at	Sip1	CG10939-RA	FBgn0010620
1639943_at	Acox57D-p	CG9707-RA	FBgn0034628
1627058_at	Caf1-105	CG12892-RA	FBgn0033526
1625175_s_at	CG7082	CG7082-RA	FBgn0031401
1641344_a_at	cas	CG2102-RA	FBgn0004878
1624006_at	MED25	CG12254-RA	FBgn0038760
1638041_at	mod(mdg4)	CG32491-RH	---
AFFX-Dros-GAPDH_3_at	NA	NA	FBgn0001092
1624124_at	GNBP1	CG6895-RA	FBgn0040323
1638618_a_at	CG5877	CG5877-RA	FBgn0030625
1626536_at	CG6776	CG6776-RA	FBgn0035904
1640821_at	NA	LD11885	---
1641143_s_at	tsl	CG6705-RA	FBgn0003867
1638871_at	SCAR	CG4636-RA	FBgn0041781
1638283_at	CG9799	CG9799-RA	FBgn0038146
1635151_at	COQ7	CG14437-RA	FBgn0029502
1635933_at	CG4496	CG4496-RA	FBgn0031894
1639337_at	CG9346	CG9346-RA	FBgn0034572
1631118_s_at	MAPk-Ak2	CG3086-RB	FBgn0013987
1624165_a_at	Psn	CG18803-RA	FBgn0019947
1639135_at	Gtp-bp	CG2522-RA	FBgn0010391
1637398_a_at	capu	CG3399-RC	FBgn0000256
1626011_at	CG17834	CG17834-RB	FBgn0028394
1635773_at	CG10144	CG10144-RA	FBgn0035704
1628017_a_at	me31B	CG4916-RA	FBgn0004419
1624923_s_at	NA	GH26692	---
1629307_s_at	hdc	CG15532-RA	FBgn0010113
1633770_at	CG11967	CG11967-RA	FBgn0037646
1630825_at	CG5798	CG5798-RA	FBgn0038862
1624326_at	Rep4	CG9414-RA	FBgn0028406
1639811_at	NA	CG10632-RB	FBgn0036302
1623031_a_at	RecQ4	CG7487-RA	FBgn0040290
1636564_at	CG14757	CG14757-RA	FBgn0033274
1632790_at	dream	CG7863-RA	FBgn0033051
1627244_at	CG18870	CG18870-RA	FBgn0042180
1631891_at	CG6488	CG6488-RA	FBgn0032361
1638112_at	CG1908	CG1908-RA	FBgn0030274
1625340_at	nonA	CG4211-RB	FBgn0004227
1624530_at	RhoBTB	CG5701-RA	FBgn0036980
1632399_at	CG34007	DM	---
1625163_at	Surf1	CG9943-RA	FBgn0029117
1638060_at	CG10077	CG10077-RB	FBgn0035720
1630169_a_at	Sap47	CG8884-RB	FBgn0013334
1628562_s_at	mod(mdg4)	CG32491-RT	FBgn0002781
1635811_at	rux	CG4336-RA	FBgn0003302
1634331_at	l(2)k14710	CG8325-RA	FBgn0021847
1641129_at	Gdi	CG4422-RA	FBgn0004868
1636793_at	Cyp4d2	CG3466-RA	FBgn0011576
1631785_at	gwl	CG7719-RA	FBgn0004461
1634858_s_at	wkd	CG5344-RA	FBgn0037917
1623743_at	CG3191	CG3191-RA	FBgn0023525
1641287_at	CG8301	CG8301-RA	FBgn0037717
1638795_at	sec6	CG5341-RA	FBgn0034367
1630657_at	CG11902	CG11902-RA	FBgn0028647
1629460_at	CG32679	CG32679-RA	FBgn0052679
1637359_at	Lsd-2	CG9057-RA	FBgn0030608
1630650_at	BicD	CG6605-RA	FBgn0000183
1630677_at	CG15100	CG15100-RA	FBgn0034401
1626653_a_at	ferrochelatase	CG2098-RB	FBgn0024891
1634053_at	CG8408	CG8408-RA	FBgn0030850
1632625_a_at	CG8960	CG8960-RA	FBgn0035315
1640199_at	CG14670	CG14670-RA	FBgn0037332
1639803_at	CG5151	CG5151-RA	FBgn0036576
1624052_at	CG6294	CG6294-RA	FBgn0030640
1628618_at	CG9240	CG9240-RA	FBgn0030669
1638609_s_at	MBD-R2	CG10042-RB	FBgn0038016
1630890_at	nullo	CG14426-RA	FBgn0004143
1624243_at	CG9265	CG9265-RA	FBgn0032910
1632612_s_at	Fmr1	CG6203-RB	FBgn0028734
1640172_at	NA	LD03248	---
1627893_at	CG18177	CG18177-RB	FBgn0036039
1627265_at	CG9139	CG9139-RA	FBgn0035202
1641692_at	CG5886	CG5886-RA	FBgn0039379
1624343_at	CG30443	CG30443-RA	FBgn0050443
1631073_at	Clic	CG10997-RA	FBgn0030529
1626550_at	CG32705	CG32705-RA	FBgn0052705
1624032_at	CG3887	CG3887-RA	FBgn0031670
1640024_at	CG7598	CG7598-RA	FBgn0039689
1629189_at	sec5	CG8843-RA	FBgn0031537
1636152_a_at	CG11138	CG11138-RC	FBgn0030400
1630991_at	CG11007	CG11007-RA	FBgn0034455
1629133_at	CG3815	CG3815-RA	FBgn0029861
1627159_at	CG13427	CG13427-RA	FBgn0034514
1637564_a_at	CG5382	CG5382-RB	FBgn0038950
1631281_a_at	amd	CG10501-RB	FBgn0000075
1640957_at	Hexo2	CG1787-RA	FBgn0041629
1636758_s_at	CG18853	CG11205-RA	FBgn0003082
1628127_at	CG9926	CG9926-RA	FBgn0038190
1634311_at	CG14408	CG14408-RB	FBgn0030581
1629725_at	CG33331	CG3641-RB	---
1634451_at	CG12236	CG12236-RA	FBgn0029822
1630409_at	CG9938	CG9938-RA	FBgn0030500
1635910_at	CG7331	CG7331-RA	FBgn0037582
1637074_at	CG11035	CG11035-RA	FBgn0037544
1629784_a_at	Myo28B1	CG6976-RC	FBgn0040299
1626314_at	vib	CG5269-RA	FBgn0026158
1626154_at	CG12081	CG12081-RA	FBgn0030053
1634072_s_at	Hmgs	CG4311-RA	FBgn0010611
1629648_s_at	spri	CG33175-RF	FBgn0030216
1635385_at	CG10225	CG10225-RA	FBgn0039110
1630630_at	CG6370	CG6370-RA	FBgn0034277
1626544_at	CG14818	CG14818-RA	FBgn0026088
1638428_at	NA	TRANSPOSON	---
1628531_at	Rpn11	CG18174-RA	FBgn0028694
1639586_at	CG12042	CG12042-RA	FBgn0033206
1632094_at	CG8862	CG8862-RA	FBgn0033690
1630332_at	CG3652	CG3652-RA	FBgn0031600
1631543_at	CG17286	CG17286-RA	FBgn0027500
1630187_a_at	CG6299	CG6299-RB	FBgn0030641
1631402_s_at	Hr39	CG8676-RA	FBgn0010229
1627340_at	pigeon	CG10739-RA	FBgn0010309
1625260_at	CG11802	CG11802-RA	FBgn0030346
1633249_at	DNApol-alpha180	CG6349-RA	FBgn0004493
1634253_at	CG9917	CG9917-RA	FBgn0030740
1622909_at	Pi3K21B	CG2699-RA	FBgn0020622
1641635_s_at	CG11537	CG11537-RC	FBgn0035400
1627765_a_at	endoB	CG9834-RA	FBgn0034433
1627962_at	CG31749	CG31749-RA	FBgn0051749
1627916_s_at	ras	CG1799-RC	FBgn0003204
1636238_at	CG4911	CG4911-RA	FBgn0035959
1628678_at	CG13920	CG13920-RA	FBgn0025712
1626460_at	CG2658	CG2658-RA	FBgn0024992
1637119_at	CG16863	CG16863-RA	FBgn0028931
1641451_at	Dhpr	CG4665-RA	FBgn0035964
1634873_at	NA	LD33458	---
1639552_s_at	CG6951	CG6951-RB	FBgn0036959
1636997_at	CG18528	CG18528-RA	FBgn0039189
1630990_at	bs	CG3411-RA	FBgn0004101
1632529_at	tinc	CG31247-RC	FBgn0038554
1638179_at	CG12107	CG12107-RA	FBgn0033209
1641348_at	NA	CG40214-RA	---
1636358_a_at	NA	CG10837-RE	---
1626533_a_at	CG11727	CG11727-RB	FBgn0030299
1632385_at	tai	CG13109-RA	FBgn0041092
1632572_at	NA	HDC04542	---
1630157_a_at	CG7453	CG7453-RA	FBgn0030991
1631776_at	CG11968	CG11968-RA	FBgn0037647
1632844_s_at	CG12004	CG12004-RA	FBgn0035236
1629950_at	CG1785	CG1785-RA	FBgn0030061
1635153_at	Gfat2	CG1345-RA	FBgn0039580
1633058_at	halo	CG7428-RA	---
1639193_a_at	CG1971	CG1971-RA	FBgn0039881
1625024_at	zwilch	CG18729-RA	FBgn0061476
1625257_s_at	CG31523	CG31523-RC	FBgn0051523
1627239_s_at	CG17034	CG17034-RA	FBgn0033837
1631216_a_at	CG18375	CG18375-RA	FBgn0034606

## Sheet: MB-shape-top500-4680
1627134_at	ApepP	CG6291-RA	FBgn0026150
1629572_a_at	fat-spondin	CG6953-RA	FBgn0026721
1632940_a_at	pip	CG9614-RE	FBgn0003089
AFFX-Dros-18S_rRNA_3_at	NA	NA	---
1635463_at	CG8407	CG8407-RA	FBgn0033687
1631440_at	CG14111	CG14111-RA	FBgn0036350
1636510_a_at	Lsd-1	CG10374-RA	FBgn0039114
1636570_at	mex1	CG7936-RA	FBgn0004228
1628301_at	CG32159	CG32159-RB	FBgn0052159
1628177_at	jhamt	CG17330-RA	FBgn0028841
1634255_at	CG12721	CG12721-RA	FBgn0030373
1635809_at	pip	CG9614-RH	FBgn0003089
1629907_at	CG14989	CG14989-RB	FBgn0035495
AFFX-Dros-18S_rRNA_M_at	NA	NA	---
1638959_at	CG8501	CG8501-RA	FBgn0033724
1631627_at	CG5335	CG5335-RA	FBgn0034365
1630487_s_at	NA	CG32041-RA	FBgn0052041
1628614_at	CG14014	CG14014-RA	FBgn0031718
1626665_at	CG7408	CG7408-RB	FBgn0036765
1631121_at	CG7267	CG7267-RB	FBgn0030079
1631463_a_at	bcd	CG1034-RA	FBgn0000166
1634806_at	CG34003	DM	---
1640830_at	NA	CG40300-RA	---
1624623_at	CG32972	CG32972-RB	FBgn0028905
1636976_at	CG5322	CG5322-RA	FBgn0032253
1624580_at	CG9362	CG9362-RA	FBgn0037696
1627744_at	CG15209	CG15209-RA	FBgn0030237
1639478_at	CG5096	CG5096-RA	FBgn0032235
1639636_at	CG1869	CG1869-RA	FBgn0035398
1633329_at	yellow-h	CG1629-RA	FBgn0039896
1624990_at	CG12063	CG12063-RA	FBgn0039851
1631030_at	NA	CG17023-RA	---
1625592_s_at	CG11307	CG11307-RA	FBgn0037106
1626910_at	CG15282	CG15282-RA	FBgn0028855
1633789_at	Hand	CG18144-RA	FBgn0032209
1635517_at	CG1667	CG1667-RA	FBgn0033453
1627352_at	Oat	CG8782-RA	---
1630476_s_at	nahoda	CG12781-RA	FBgn0034797
1638448_at	CG13211	CG13211-RB	FBgn0033613
1634958_at	CG9455	CG9455-RA	FBgn0033113
1631639_at	TpnC47D	CG9073-RA	FBgn0010423
1630784_a_at	CG9990	CG9990-RA	FBgn0039594
1635635_a_at	Msr-110	CG10596-RA	FBgn0015766
1633375_at	CG5026	CG5026-RB	FBgn0035945
1628105_a_at	Prm	CG5939-RA	FBgn0003149
1630380_at	CG3837	CG3837-RA	FBgn0038279
1630503_at	CG6045	CG6045-RA	FBgn0038349
1639890_at	CG17508	CG17508-RA	FBgn0039970
1641305_at	piwi	CG6122-RA	FBgn0004872
1635544_s_at	NA	CR_TC_RE28911	---
1634664_at	Cyp309a2	CG18559-RA	FBgn0041337
1638669_at	CG11395	CG11395-RA	FBgn0034200
1636325_at	Osi7	CG1153-RA	FBgn0037414
1624520_a_at	ftz-f1	CG4059-RB	FBgn0001078
1632694_at	CG31918	CG31918-RA	---
1625071_a_at	Mlc2	CG2184-RA	FBgn0002773
1628081_s_at	CG7530	CG7530-RA	FBgn0038256
1629981_at	LamC	CG10119-RA	FBgn0010397
1630370_at	CG9796	CG9796-RA	FBgn0038149
1627007_at	CG4306	CG4306-RA	FBgn0036787
1623173_at	CG10013	CG10013-RA	FBgn0038012
1628261_at	CG13067	CG13067-RA	FBgn0036589
1631447_at	CG10307	CG10307-RA	FBgn0034655
1636750_s_at	CG13737	CG13737-RA	FBgn0036382
1633290_a_at	mol	CG4482-RA	FBgn0028528
1632179_at	Sptr	CG12117-RA	FBgn0014032
1635494_at	Bc	CG5779-RA	FBgn0000165
1631865_at	CG13064	CT32283	FBgn0040796
1631946_at	CG7173	CG7173-RA	FBgn0037099
1622992_at	twe	CG4965-RA	FBgn0002673
1638809_at	NA	CT33922	---
1627388_at	CG18779	CG18779-RA	FBgn0042120
1625839_at	CG3267	CG3267-RA	FBgn0042083
1633081_at	l(1)G0196	CG14616-RD	FBgn0031191
1625154_s_at	CG2467	CG2467-RA	FBgn0030355
1631977_at	PH4alphaSG1	CG31014-RA	FBgn0051014
1635380_at	CG30413	CG30413-RA	FBgn0050413
1629822_a_at	CG15506	CG15506-RA	FBgn0039686
1626182_a_at	CG5026	CG5026-RA	FBgn0035945
1633407_at	CG6959	CG6959-RA	FBgn0037956
1623900_a_at	CG14935	CG14935-RA	FBgn0032382
1628690_at	CG1503	CG1503-RA	FBgn0031157
1634167_a_at	sage	CG12952-RA	FBgn0037672
1634580_at	bsk	CG5680-RC	FBgn0000229
1626303_s_at	CG32194	S	FBgn0052194
1632989_a_at	mth	CG6936-RB	FBgn0023000
1641568_a_at	CG11790	CG11790-RA	FBgn0039265
1628187_s_at	CG9691	CG9691-RA	FBgn0030160
1634983_s_at	CG32521	CG32521-RA	FBgn0052521
1624036_at	CG9307	CG9307-RA	FBgn0038180
1638554_at	CG4115	CG4115-RA	FBgn0038017
1630314_at	CG31141	CG31141-RA	FBgn0051141
1641237_a_at	SP555	CG14041-RA	FBgn0040280
1629326_s_at	eg	CG7383-RB	FBgn0000560
1629450_at	CG14453	CG14453-RA	FBgn0037179
1633459_a_at	fau	CG6544-RC	FBgn0020439
1638333_at	pip	CG9614-RD	FBgn0003089
1625292_at	CG12200	CG12200-RA	FBgn0031018
1627020_at	CG11110	CG11110-RA	FBgn0034535
1625433_at	NA	CG15848-RA	---
1636046_at	CG32499	CG32499-RA	FBgn0052499
1641045_at	Osi18	CG1169-RA	FBgn0037428
1622937_at	CG13698	CG13698-RB	FBgn0036773
1636910_at	CG13704	CG13704-RA	FBgn0035583
1624971_at	CG5254	CG5254-RA	FBgn0040383
1641066_s_at	fbp	CG31692-RA	FBgn0032820
1639744_at	CG31758	CG31758-RA	FBgn0051758
1636196_s_at	CG6891	CG6900-RA	FBgn0030955
1630430_a_at	CG30437	CG30437-RA	FBgn0050437
1634287_at	CG13737	CG13737-RA	FBgn0036382
1639215_at	Csat	CG2675-RA	FBgn0024994
1637269_at	CG6310	CG6310-RA	FBgn0036121
1635812_at	CG16965	CG16965-RA	FBgn0032387
1629011_at	CG5476	CG5476-RA	FBgn0039441
1628067_s_at	dyl	CG15013-RB	---
1623330_at	CG5568	CG5568-RA	FBgn0035641
1632228_at	CG6733	CG6733-RA	FBgn0039052
1625738_at	CG8420	CG8420-RA	FBgn0037664
1624873_at	kar	CG12286-RA	FBgn0001296
1633391_at	CG8913	CG8913-RA	FBgn0038465
1641192_at	CG14523	CG14523-RA	FBgn0039612
1626642_at	CG6486	CG6486-RA	FBgn0035922
1639896_at	NA	HDC10707	---
1639092_at	CG5880	CG5880-RA	FBgn0039489
1622960_at	decay	CG14902-RA	FBgn0028381
1633446_s_at	CG6981	CG6981-RB	FBgn0036945
1640451_at	CG10863	CG10863-RA	FBgn0027552
1639443_at	CG13631	CG13631-RA	FBgn0040600
1632854_s_at	Prm	CG5939-RB	FBgn0003149
1628835_at	CG14534	CG14534-RA	FBgn0031957
1634468_at	CG13397	CG13397-RA	FBgn0014417
1631321_s_at	His1:CG31617	CR31614-RA	FBgn0051617
1626414_at	Jheh1	CG15101-RA	FBgn0010053
1626917_at	CG31337	CG31337-RA	FBgn0051337
1624688_at	CG9360	CG9360-RA	FBgn0030332
1634707_s_at	NA	CG12449-RA	---
1629740_at	His1:CG31617	CG31617-RA	FBgn0051617
1639863_at	CG9698	CG9698-RA	FBgn0039784
1639776_s_at	CG1499	CG1499-RA	FBgn0039852
1630202_a_at	CG8632	CG8632-RB	FBgn0033762
1635267_s_at	Tsp66E	CG4999-RB	FBgn0035936
1639466_s_at	CG30101	CT34188	FBgn0050101
1627091_at	CG30287	CG30287-RA	FBgn0050287
1632213_s_at	CG31292	CG31292-RA	FBgn0038381
1629324_at	CG6870	CG6870-RA	FBgn0032652
1630621_at	CG15212	CG15212-RA	FBgn0040842
1636180_at	yip2	CG4600-RA	FBgn0040064
1625474_s_at	CG1441	CG1441-RA	FBgn0033464
1623066_at	Irk3	CG10369-RA	FBgn0032706
1627350_at	CG12420	CG12420-RA	FBgn0037797
1634777_at	CG13297	CG13297-RA	FBgn0035685
1633313_at	SP2523	CG18768-RB	FBgn0035808
1635928_a_at	Pka-C3	CG6117-RB	FBgn0000489
1635461_at	CG3362	CG3362-RA	FBgn0034988
1629694_at	Pabp2	CG2163-RB	FBgn0005648
1627499_at	CG2016	CG2016-RB	FBgn0037289
1625140_at	NtR	CG6698-RA	FBgn0029147
1633667_at	Lip2	CG17116-RA	FBgn0024740
1627590_at	CG9336	CG9336-RA	FBgn0032897
1629430_s_at	regucalcin	HDC18536	FBgn0030362
1637352_a_at	CG18812	CG18812-RC	FBgn0042135
1629837_at	CG2330	CG2330-RA	FBgn0037447
1635044_at	Hsp26	CG4183-RA	FBgn0001225
1634702_at	CG7227	CG7227-RA	FBgn0031970
1625075_at	Nep2	CG9761-RA	FBgn0027570
1635844_at	CG15887	CG15887-RA	FBgn0038132
1626856_at	CG12560	CG12560-RA	FBgn0031974
1636255_s_at	CG7997	CG7997-RB	FBgn0034117
1634113_at	gk	CG13695-RB	FBgn0020300
1634106_at	CG11686	CG11686-RA	FBgn0040551
1635028_s_at	NA	CG33047-RA	FBgn0053047
1622923_at	wrapper	CG10382-RA	FBgn0025878
1627809_at	CG17047	CG17047-RA	FBgn0033827
1632591_at	Phk-3	CG9358-RA	FBgn0035089
1623826_at	CHIP	CG5203-RA	FBgn0027052
1628555_at	Osi19	CG15189-RA	FBgn0037429
1638943_at	Z600	CG17962-RA	FBgn0004052
1636848_at	CG6024	CG6024-RA	FBgn0036202
AFFX-Dros-GAPDH_3_at	NA	NA	FBgn0001092
1626166_at	CG13082	CG13082-RA	FBgn0032803
1626892_at	CG9252	CG9252-RA	FBgn0032920
1641650_at	alpha-Est5	CG1089-RA	FBgn0015573
1625002_a_at	CG10038	CG10038-RB	FBgn0038013
1631513_at	CG30000	CG30000-RA	FBgn0050000
1624984_at	CG8021	CG8021-RA	FBgn0037602
1629889_s_at	regucalcin	CG1803-RA	FBgn0030362
1637422_at	CG3246	CG3246-RA	FBgn0031538
1635389_s_at	Idgf4	CG1780-RA	FBgn0026415
1637430_s_at	CG1572	CG1572-RA	FBgn0030309
1638923_at	CG3566	CG3566-RB	FBgn0029854
1627912_at	CG5493	CG5493-RA	FBgn0034364
1635191_at	Tsp42Ed	CG12846-RA	FBgn0029507
1641460_at	CanB	CG4209-RA	FBgn0010014
1632845_at	Hr39	CG8676-RC	FBgn0010229
1632770_at	NA	CR_TC_GM10787	FBgn0026210
1630515_s_at	Glt	CG9280-RC	FBgn0001114
1633058_at	halo	CG7428-RA	---
1629705_at	CG6084	CG6084-RB	FBgn0036182
1641005_at	CG8986	CG8986-RA	FBgn0033658
1635688_at	CG15210	CG15210-RA	FBgn0040850
1637411_s_at	Pur-alpha	CG1507-RA	FBgn0022361
1639144_a_at	Tace	CG7908-RB	FBgn0039734
1641148_a_at	AcCoAS	CG9390-RA	FBgn0012034
1626901_at	CG15890	CG15890-RA	FBgn0030576
1641379_a_at	NA	CG17419-RB	FBgn0039955
1629926_at	CG1342	CG1342-RA	FBgn0039795
1625925_at	His2A:CG31618	CG31618-RA	FBgn0051618
1633584_at	CG17843	CG17843-RA	FBgn0038919
1634738_s_at	CG31751	CG31751-RA	FBgn0051751
1632733_at	Hr4	CG32805-RA	FBgn0052805
1627065_at	NA	DM	---
1634521_at	zetaCOP	CG3948-RB	FBgn0040512
1640257_at	clt	CG9858-RA	FBgn0000326
1631817_a_at	Got1	CG8430-RB	---
1637575_at	CG8028	CG8028-RA	FBgn0031010
1631078_at	zpg	CG10125-RA	FBgn0024177
1636304_at	CG30422	CG30422-RA	FBgn0050422
1626446_a_at	Mlc1	CG5596-RA	FBgn0002772
1624101_at	Cyp6a23	CG10242-RA	FBgn0033978
1627861_s_at	Aldh-III	CG11140-RH	FBgn0010548
1640400_at	CG5773	CG5773-RA	FBgn0034290
1623887_at	CG12367	CG12367-RA	FBgn0033686
1624997_s_at	2006-09-05	CG2916-RB	FBgn0026361
1633425_at	CG2191	CG2191-RA	FBgn0039873
1636914_at	Cdk5alpha	CG5387-RA	FBgn0027491
1625472_at	CG14515	CG14515-RA	FBgn0039648
1637971_a_at	CG8129	CG8129-RB	FBgn0037684
1624245_at	CG15239	CG15239-RA	FBgn0029681
1626364_at	CG13000	CG13000-RA	FBgn0030807
1636358_a_at	NA	CG10837-RE	---
1635003_at	CG6697	CG6697-RA	FBgn0027526
1640729_s_at	nrv3	CG8663-RA	FBgn0032946
1623462_at	cato	CG7760-RA	FBgn0024249
1632673_at	CG13738	CG13738-RA	FBgn0036390
1623261_at	RabX4	CG31118-RA	FBgn0051118
1641542_at	l(1)G0196	CG14616-RE	FBgn0031191
1628404_at	CG2767	CG2767-RA	FBgn0037537
1639807_s_at	CG1962	CG1962-RC	FBgn0032876
1625405_at	yellow-c	CG4182-RA	FBgn0041713
1637255_a_at	alpha-Est7	CG1112-RA	FBgn0015575
1636733_at	CG32135	CG32135-RA	FBgn0052135
1636238_at	CG4911	CG4911-RA	FBgn0035959
1636759_at	CG8303	CG8303-RA	FBgn0034143
1628333_at	CG4655	CG4655-RB	FBgn0037839
1630473_at	CG5468	CG5468-RA	FBgn0039434
1634396_at	CG3303	CG3303-RA	FBgn0038381
1634016_at	CG2781	CG2781-RA	FBgn0037534
1638287_a_at	CG5756	CG5756-RB	FBgn0034301
1635510_at	CG34025	AM01469_REVCOMP	---
1624573_at	CG4998	CG4998-RA	FBgn0036612
1639853_at	CG3509	CG3509-RA	FBgn0038252
1633417_at	gnu	CG5272-RA	---
1623258_at	CG12493	CG12493-RA	FBgn0035571
1640975_at	Lcp65Ag2	CG10534-RA	FBgn0020637
1624312_at	CG3326	CG3326-RA	FBgn0031519
1639253_at	CG11242	CG11242-RA	FBgn0034451
1640202_at	Idgf2	CG4475-RA	FBgn0020415
1628843_at	Ipod	CG2961-RA	FBgn0030187
1631844_at	Myo95E	CG31134-RA	---
1628150_a_at	CG9449	CG9449-RB	FBgn0036875
1636184_at	CG31813	CG31813-RA	FBgn0051813
1631331_a_at	pxt	CG7660-RA	FBgn0038538
1640912_s_at	scarface	CG11066-RB	FBgn0033033
1623025_at	CG3457	CG3457-RA	FBgn0024984
1631620_at	GlyP	CG7254-RA	FBgn0004507
1632613_at	Spn6	CG10913-RA	FBgn0028983
1631173_at	CG5560	CG5560-RA	FBgn0030607
1629434_at	CG9380	CG9380-RB	FBgn0035094
1639733_s_at	CG14275	CG14275-RA	FBgn0032022
1632070_at	Ugt58Fa	CG4414-RA	FBgn0040091
1633765_at	asparagine-synthetase	S	---
1630509_at	Mp20	CG4696-RA	FBgn0002789
1631722_at	NA	GM02743	---
1639530_at	CG14528	CG14528-RA	FBgn0039611
1624325_at	pip	CG9614-RK	FBgn0003089
1630469_a_at	CG1091	CG1091-RB	FBgn0037470
1641722_at	Reg-2	CG3200-RA	FBgn0016715
1631217_a_at	TpnC73F	CG7930-RA	FBgn0010424
1625143_at	CG8640	CG8640-RA	FBgn0035735
1623923_a_at	NA	CG7672-RB	FBgn0004618
1626552_at	CG3568	CG3568-RA	FBgn0029710
1623216_s_at	CG9629	CG9629-RA	FBgn0036857
1630571_at	CG14317	CG14317-RA	FBgn0038566
1628271_at	CG3609	CG3609-RA	FBgn0031418
1637914_at	Obp83g	CG31558-RA	FBgn0046875
1635070_at	CG9953	CG9953-RA	FBgn0035726
1629978_at	CG12250	CG12250-RB	FBgn0039345
1625619_at	pip	CG9614-RI	FBgn0003089
1625023_a_at	nAcRbeta-21C	CG11822-RA	FBgn0031261
1637945_at	NA	RE67734	FBgn0053197
1638038_at	CG4335	CG4335-RA	FBgn0038795
1640344_at	CG18480	CG18480-RA	FBgn0028518
1633566_at	CG7694	CG7694-RA	FBgn0038627
1628780_at	CG11582	CG11582-RA	FBgn0035525
1637562_at	GCR(ich)	CG5812-RA	FBgn0029170
1626566_at	CG12262	CG12262-RA	FBgn0035811
1633803_at	Pgm	CG5165-RA	FBgn0003076
1641527_at	CG4576	CG4576-RA	FBgn0038366
1629876_at	Cks85A	CG9790-RA	FBgn0037613
1623418_at	Cad96Ca	CG10244-RA	FBgn0022800
1626142_at	Lcp65Af	CG10533-RA	FBgn0020639
1628635_at	Osi9	CG15592-RA	FBgn0037416
1628314_a_at	CG6891	CG6891-RA	FBgn0030955
1635379_at	CG31300	CG31300-RA	FBgn0051300
1632503_at	CG3792	CG3792-RA	FBgn0031662
1630098_a_at	CG6447	CG6447-RB	FBgn0039437
1634259_at	CG9083	CG9083-RA	FBgn0035077
1627854_at	CG9914	CG9914-RA	FBgn0030737
1641120_at	CG13506	CG13506-RA	FBgn0034723
1623406_at	NA	HDC15816	---
1641372_at	CG33248	CG1846-RB	FBgn0053248
1630986_s_at	Adk3	CG6612-RB	FBgn0042094
1624722_at	NA	HDC01963	---
1640300_at	CG33144	CG33144-RA	FBgn0053144
1638896_at	CG1919	CG1919-RA	FBgn0035281
1635848_at	Inos	CG11143-RA	FBgn0025885
1636757_at	CG14107	CG14107-RA	FBgn0036351
1626220_at	CG3448	CG3448-RB	FBgn0035996
1641475_at	SytIV	CG10047-RA	FBgn0028400
1635826_s_at	CG9940	CG9940-RB	FBgn0030512
1634794_at	CG10924	CG10924-RA	FBgn0034356
1628645_at	CG6018	CG6018-RA	FBgn0034736
1641195_at	Prx5037	CG5826-RA	FBgn0038519
1641325_s_at	Tm2	CG4843-RA	FBgn0004117
1625191_at	CG5022	CG5022-RA	FBgn0032225
1637631_at	tutl	CG15427-RC	FBgn0010473
1639904_at	agt	CG1303-RA	FBgn0024912
1626058_at	lbl	CG6570-RA	FBgn0008651
1625953_at	CG13463	CG13463-RA	FBgn0036470
1623734_at	m6	CG8354-RA	FBgn0002632
1639424_at	CG6910	CG6910-RA	FBgn0036262
1639381_at	Cyp6a19	CG10243-RA	FBgn0033979
1629619_at	Aats-trp	CG9735-RA	FBgn0010803
1623957_s_at	GstS1	CG8938-RB	FBgn0010226
1632943_a_at	bru-3	CG12478-RA	FBgn0036379
1632155_at	CG13676	CG13676-RA	FBgn0035844
1640469_at	CG17127	CG17127-RA	FBgn0032299
1636257_at	CG10688	CG10688-RA	FBgn0036300
1635764_at	CG14696	CG14696-RA	FBgn0037853
1633821_at	B52	CG10851-RB	FBgn0004587
1626416_a_at	l(2)efl	CG4533-RB	FBgn0011296
1638246_at	CG5804	CG5804-RA	FBgn0035926
1626429_at	Lsp1gamma	CG6821-RA	FBgn0002564
1629829_at	CG13454	CG13454-RA	FBgn0036503
1631323_a_at	CG2663	CG2663-RA	FBgn0037323
1634186_a_at	CG17119	CG17119-RA	FBgn0039045
1637758_at	CG7737	CG7737-RA	FBgn0033584
1638145_at	NA	S	---
1633914_at	Gal	CG9092-RA	---
1637658_at	mthl3	CG6530-RA	FBgn0028956
1634542_at	Sc2	CG10849-RA	FBgn0035471
1623761_at	CG15347	CG15347-RA	FBgn0030040
1632664_at	Osi12	CG1154-RA	FBgn0037419
1638462_at	CG18088	CG18088-RA	FBgn0032082
1639168_at	CG1218	CG1218-RA	FBgn0037377
1626371_at	CG8507	CG8507-RA	FBgn0037756
1637154_at	CG7470	CG7470-RA	FBgn0037146
1634479_at	NA	HDC02975	---
1626397_at	bt	CG32019-RA	FBgn0005666
1625443_a_at	CG33054	CG33054-RA	FBgn0053054
1625713_at	CG11263	CG11263-RA	FBgn0036330
1625114_at	Cyp310a1	CG10391-RA	FBgn0032693
1626765_at	CG6478	CG6478-RA	FBgn0039436
1639930_at	mbl	CG33197-RC	FBgn0053197
1635992_at	sno	CG1903-RA	FBgn0005410
1637472_at	CG32570	CG32570-RA	FBgn0052570
1623765_at	CG31606	CG31606-RB	FBgn0051606
1627662_at	Ugt35a	CG6644-RA	FBgn0026315
1625760_at	CG30272	CG30272-RA	FBgn0050272
1632106_at	CG9747	CG9747-RA	FBgn0039754
1639317_at	CG7896	CG7896-RA	FBgn0039728
1625589_at	CG4840	CG4840-RA	FBgn0033840
1628229_at	Spn27A	CG11331-RA	FBgn0028990
1627855_at	yellow-e	CG9792-RA	FBgn0041711
1624178_s_at	CG3777	S	FBgn0024989
1631053_at	Sgs7	CG18087-RA	FBgn0003377
1634536_at	CG6885	CG6885-RA	FBgn0036810
1632199_at	CG32390	CG32390-RA	FBgn0052390
1625688_at	CG6293	CG6293-RA	FBgn0037807
1626989_at	CG16886	CG16886-RA	FBgn0028938
1628918_at	NA	CG17478-RA	FBgn0032998
1640866_at	CG3349	CG3349-RA	FBgn0036459
1637043_at	pip	CG9614-RF	FBgn0003089
1625587_at	Jheh3	CG15106-RA	FBgn0034406
1639906_a_at	CG7759	CG7759-RA	FBgn0033633
1637571_at	CG11577	CG11577-RA	FBgn0036847
1624328_a_at	2006-09-01	CG1403-RB	FBgn0011710
1631673_s_at	CG32453	CG32453-RA	FBgn0037177
1635584_s_at	Tm1	CG4898-RB	FBgn0003721
1634848_at	CG16705	CG16705-RA	FBgn0039102
1625910_at	CG1773	CG1773-RA	FBgn0033439
1624132_at	CG4447	CG4447-RA	FBgn0035980
1624924_at	CG31182	CG31182-RA	FBgn0051182
1641080_at	CG16922	CG16922-RA	FBgn0030254
1629116_at	CG14545	CG14545-RA	FBgn0040602
1626601_at	CG8629	CG8629-RA	FBgn0035742
1630457_s_at	by	CR_TC_RE65113	---
1629346_at	CG1443	CG1443-RA	FBgn0039620
1633624_s_at	alphaTub84D	CG2512-RA	FBgn0003885
1630695_at	CG1970	CG1970-RA	FBgn0039909
1640755_at	Cyp6a8	CG10248-RA	FBgn0013772
1639619_a_at	CG3994	CG3994-RA	FBgn0028516
1632902_s_at	NA	TRANSPOSON	---
1638484_at	Hsp67Bc	CG4190-RA	FBgn0001229
1634610_at	NA	GH04518	FBgn0011837
1638405_at	CG9338	CG9338-RA	FBgn0032899
1628595_at	UbcD4	CG8284-RA	FBgn0015321
1626221_at	Glycogenin	CG9480-RA	FBgn0034603
1625572_s_at	Dbi	CG8627-RA	FBgn0010387
1634139_at	Cyp301a1	CG8587-RA	FBgn0033753
1629228_at	CG33147	CG33147-RA	FBgn0053147
1625332_at	CG14764	CG14764-RA	FBgn0033236
1630699_at	betaInt-nu	CG1762-RA	FBgn0010395
1625347_at	CG14829	CG14829-RA	FBgn0035751
1639837_at	Rph	CG11556-RA	FBgn0030230
1641588_at	CG9070	CG9070-RA	FBgn0033604
1641038_at	CG10650	CG10650-RA	FBgn0046302
1625995_a_at	Zw	CG12529-RA	FBgn0004057
1631782_at	CG14312	CG14312-RA	FBgn0038596
1641504_s_at	wdp	CG3413-RB	FBgn0034718
1629091_at	CG5177	CG5177-RA	FBgn0031908
1639762_at	CG3734	CG3734-RA	FBgn0038700
1627242_at	l(2)efl	CG4533-RA	FBgn0011296
1634114_at	CG31517	CG31517-RA	FBgn0047199
1634768_at	CG12009	CG12009-RA	FBgn0035430
1635665_at	Tdc1	CG30445-RA	FBgn0050445
1638697_at	CG5597	CG5597-RA	FBgn0034920
1626641_s_at	glob1	CG9734-RC	FBgn0027657
1635856_at	CG13163	CG13163-RA	FBgn0033712
1625063_a_at	CG31606	CG31606-RB	FBgn0051606
1627634_at	CG15098	CG15098-RA	FBgn0034398
1640478_at	CG31777	CG31777-RA	FBgn0051777
1629285_at	CG9617	CG9617-RA	FBgn0037568
1633989_at	CG1124	CG1124-RA	FBgn0037290
1639729_s_at	NA	TRANSPOSON	---
1630239_at	alphaTub67C	CG8308-RA	FBgn0004236
1635089_at	tun	CG8253-RA	FBgn0034046
1637617_at	CG18190	CG18190-RA	FBgn0034403
1641384_a_at	CG11327	CG11327-RB	FBgn0031849
1633291_at	dy	CG9355-RA	FBgn0004511
1639638_a_at	CG14502	CG14502-RA	FBgn0034321
1632190_at	CG4547	CG4547-RA	FBgn0029907
1635468_a_at	CG7730	CG7730-RB	FBgn0036689
1639902_at	ventrally-expressed-protein-D	CG33200-RA	FBgn0053200
1635381_a_at	CRMP	CG1411-RD	FBgn0023023
1623904_a_at	Rpt3R	CG9475-RA	FBgn0037742
1627595_at	CG11314	CG11314-RA	FBgn0039800
1632667_s_at	Gapdh2	CG8893-RB	FBgn0001092
1640910_at	CG15731	CG15731-RA	FBgn0030390
1635367_at	fs(1)h	CG2252-RA	FBgn0004656
1640107_at	CG17052	CG17052-RA	FBgn0031097
1627512_at	CG31915	CG31915-RA	FBgn0051915
1641179_at	CG4631	CG4631-RA	FBgn0032590
1637546_at	RpLP0	CG7490-RA	FBgn0000100
1631554_at	CG11473	CG11473-RA	FBgn0029779
1636098_at	CG5144	CG5144-RA	FBgn0035957
1625122_at	Obp99c	CG7584-RA	FBgn0039682
1626264_at	CG9883	CG9883-RA	FBgn0031435
1632399_at	CG34007	DM	---
1635483_at	CG16884	CG16884-RA	FBgn0028544
1640351_s_at	CG4390	CG4390-RB	FBgn0038771
1635800_at	CG5431	CG5431-RA	FBgn0034888
1639178_s_at	mael	CG11254-RA	FBgn0016034
1632814_at	plu	CG9183-RA	FBgn0003114
1626793_at	CG30427	CG30427-RB	---
1629205_at	CG32032	CG32032-RA	FBgn0043806
1631400_at	CG32029	CG32029-RA	FBgn0052029
1627742_at	Bmcp	CG7314-RB	FBgn0036199
1639079_at	Adgf-D	CG9621-RA	FBgn0038172
1639059_s_at	exu	CG8994-RA	FBgn0000615
1626772_at	Fili	CG4054-RA	FBgn0034668
1634130_a_at	CG6767	CG6767-RA	FBgn0036030
1640957_at	Hexo2	CG1787-RA	FBgn0041629
1625076_at	aret	CG31762-RD	FBgn0000114
1632952_at	CG4598	CG4598-RA	FBgn0032160
1626282_at	NA	HDC01993	---
1629458_at	CG9411	CG9411-RA	FBgn0030569
1629093_at	CG14960	CG14960-RA	FBgn0035428
1624425_at	CG7384	CG7384-RA	FBgn0032262
1629646_at	Or22a	CG12193-RA	FBgn0026398
1637881_at	CG10373	CG10373-RA	FBgn0032704
1639535_at	pgant2	CG3254-RA	FBgn0031530
1628641_at	CG14470	CG14470-RA	FBgn0033046
1633293_at	CG10157	CG10157-RA	FBgn0039099
AFFX-Dros-GAPDH_5_at	NA	NA	FBgn0001092
1625558_a_at	CG17290	CG17290-RA	FBgn0034201
1630982_at	CG9890	CG9890-RA	FBgn0034814
1636943_s_at	Spn5	CG18525-RA	FBgn0028984
1640265_a_at	Acph-1	CG7899-RA	FBgn0000032
1641327_at	CG9416	CG9416-RA	FBgn0034438
1639471_s_at	muskelin	CG8811-RB	FBgn0033757
1623291_at	CG31673	CG31673-RA	FBgn0051673
1638360_at	Oatp26F	CG31634-RA	FBgn0051634
1638844_s_at	CG3714	CG3714-RC	FBgn0031589
1624763_at	CG2556	CG2556-RA	FBgn0030396
1637823_at	CG1434	CG1434-RA	FBgn0030554
1629784_a_at	Myo28B1	CG6976-RC	FBgn0040299
1629518_at	CG2493	CG2493-RA	FBgn0032864
1641133_at	CG14756	CG14756-RA	FBgn0033275
1641623_at	CG15917	CG15917-RA	FBgn0034199
